# Supplementary material for: Ocular macrophage origin and heterogeneity during steady state and experimental choroidal neovascularization
Source: J Neuroinflammation. 2020 Nov 13;17:341. doi: 10.1186/s12974-020-02010-0 (PMC7666512; doi:10.1186/s12974-020-02010-0)
Supplement: Supplementary file 7 — Additional file 7: Table S2. Top 25 genes for each cluster of the leukocytes from human choroidal sc-RNA-seq data set. Excel file of gene names, cluster, adjusted p-value (p_val_adj), percent of cells expressing gene (pct.1 = current cluster, pct.2 = all other clusters), fold change (avg_logFC = natural log fold change), and raw p-value (p_val). [file 12974_2020_2010_MOESM7_ESM.xlsx]

## Sheet: Supp Table 2 CD45 Markers
	p_val	avg_logFC	pct.1	pct.2	p_val_adj	cluster	gene
1	0	2.28043	0.907	0.411	0	Mac-A	RNASE1
2	0	2.18782	0.845	0.288	0	Mac-A	PLTP
3	0	2.15511	0.802	0.305	0	Mac-A	SEPP1
4	0	1.9967	0.946	0.393	0	Mac-A	C1QC
5	0	1.99226	0.827	0.355	0	Mac-A	F13A1
6	0	1.98416	0.95	0.414	0	Mac-A	C1QB
7	0	1.93814	0.681	0.214	0	Mac-A	FOLR2
8	0	1.89755	0.965	0.408	0	Mac-A	C1QA
9	0	1.41108	0.84	0.577	0	Mac-A	C1orf162
10	0	1.37889	0.943	0.686	0	Mac-A	IFITM3
11	0	1.35824	0.944	0.561	0	Mac-A	FCER1G
12	0	1.34361	0.877	0.597	0	Mac-A	S100A9
13	0	1.3171	0.88	0.58	0	Mac-A	CTSB
14	0	1.3169	0.897	0.586	0	Mac-A	AIF1
15	0	1.28187	0.94	0.569	0	Mac-A	CST3
16	5.81e-306	1.63456	0.74	0.312	1.16e-302	Mac-A	VSIG4
17	1.96e-304	1.82541	0.667	0.2	3.92e-301	Mac-A	LYVE1
18	5.83e-253	1.77918	0.625	0.225	1.17e-249	Mac-A	TMEM176B
19	6.64e-252	1.29376	0.76	0.492	1.33e-248	Mac-A	CD68
20	8.02e-243	1.51013	0.715	0.389	1.6e-239	Mac-A	MS4A4A
21	1.55e-208	1.2615	0.739	0.491	3.09e-205	Mac-A	CD14
22	1.07e-183	1.24035	0.708	0.467	2.14e-180	Mac-A	CD163
23	1.27e-182	1.28522	0.7	0.494	2.54e-179	Mac-A	MS4A6A
24	3.41e-160	1.61465	0.519	0.213	6.81e-157	Mac-A	TMEM176A
25	1.6e-71	1.40871	0.392	0.213	3.21e-68	Mac-A	GPR34
26	0	1.88054	0.829	0.087	0	CTL	GZMK
27	0	1.66635	0.958	0.192	0	CTL	IL32
28	0	1.56747	0.912	0.096	0	CTL	CD3D
29	0	1.52367	0.885	0.118	0	CTL	CD3E
30	0	1.49836	0.915	0.167	0	CTL	CD2
31	0	1.43047	0.718	0.07	0	CTL	CD8A
32	0	1.39286	0.791	0.104	0	CTL	GZMA
33	0	1.37855	0.73	0.056	0	CTL	CD8B
34	0	1.34766	0.772	0.094	0	CTL	SH2D1A
35	0	1.29345	0.839	0.174	0	CTL	SPOCK2
36	0	1.27928	0.784	0.081	0	CTL	CD3G
37	0	1.27179	0.73	0.064	0	CTL	BCL11B
38	0	1.25369	0.762	0.107	0	CTL	CCDC64
39	0	1.20551	0.94	0.401	0	CTL	LEPROTL1
40	0	1.19828	0.938	0.328	0	CTL	CNOT6L
41	3.6e-299	1.23647	0.9	0.272	7.21e-296	CTL	CST7
42	1.42e-292	1.23237	0.909	0.224	2.84e-289	CTL	CCL5
43	6.75e-276	1.5907	0.782	0.209	1.35e-272	CTL	IL7R
44	4.45e-265	1.09764	0.608	0.089	8.91e-262	CTL	ICOS
45	6.08e-249	1.27245	0.771	0.173	1.22e-245	CTL	ITM2A
46	3.07e-240	1.10785	0.815	0.296	6.14e-237	CTL	DUSP4
47	3.42e-199	1.07364	0.745	0.202	6.84e-196	CTL	CD7
48	8.77e-185	1.11022	0.618	0.079	1.75e-181	CTL	TRAT1
49	3.54e-146	1.17502	0.578	0.108	7.08e-143	CTL	TIGIT
50	5.89e-44	1.06213	0.457	0.091	1.18e-40	CTL	CRTAM
51	0	2.10484	0.965	0.052	0	Mac-C	FCN1
52	0	1.95882	0.874	0.15	0	Mac-C	TNFAIP6
53	0	1.84477	0.981	0.153	0	Mac-C	AQP9
54	0	1.81515	0.935	0.162	0	Mac-C	VCAN
55	0	1.68024	0.516	0.048	0	Mac-C	SERPINB2
56	0	1.66843	0.917	0.233	0	Mac-C	EREG
57	0	1.57182	0.946	0.372	0	Mac-C	G0S2
58	0	1.56304	0.917	0.13	0	Mac-C	RP11.290F20.3
59	0	1.52757	0.932	0.171	0	Mac-C	TREM1
60	0	1.52207	0.789	0.138	0	Mac-C	APOBEC3A
61	0	1.51278	0.923	0.141	0	Mac-C	LILRA5
62	0	1.50096	0.721	0.093	0	Mac-C	FFAR2
63	0	1.49649	0.88	0.115	0	Mac-C	CD300E
64	0	1.47277	0.966	0.271	0	Mac-C	CCRL2
65	0	1.46887	0.762	0.142	0	Mac-C	IL1RN
66	0	1.42337	0.721	0.053	0	Mac-C	LILRA3
67	0	1.41501	0.974	0.229	0	Mac-C	FGR
68	0	1.38706	0.993	0.35	0	Mac-C	SERPINA1
69	0	1.38097	0.942	0.205	0	Mac-C	LILRB2
70	0	1.34501	0.919	0.248	0	Mac-C	GK
71	0	1.33038	0.931	0.179	0	Mac-C	RP11.701P16.5
72	0	1.3209	0.965	0.323	0	Mac-C	NLRP3
73	5.55e-302	1.32245	0.778	0.178	1.11e-298	Mac-C	OLR1
74	3.8e-273	1.52176	0.533	0.066	7.61e-270	Mac-C	S100A12
75	1.94e-250	1.6798	0.817	0.32	3.88e-247	Mac-C	CCL20
76	0	1.71079	0.779	0.02	0	NK	FGFBP2
77	0	1.65439	0.914	0.122	0	NK	PRF1
78	1.41e-275	1.40629	0.817	0.108	2.82e-272	NK	KLRB1
79	4.94e-261	1.53439	0.962	0.329	9.88e-258	NK	NKG7
80	1.31e-230	1.82565	0.838	0.13	2.62e-227	NK	GZMB
81	6.03e-224	1.3768	0.962	0.294	1.21e-220	NK	CCL5
82	3.63e-223	1.20738	0.882	0.222	7.25e-220	NK	SH2D2A
83	2.22e-221	1.51605	0.785	0.09	4.43e-218	NK	KLRD1
84	7.69e-211	1.61312	0.825	0.17	1.54e-207	NK	GZMH
85	3.88e-207	1.0437	0.703	0.096	7.75e-204	NK	XCL2
86	1.78e-201	1.28241	0.693	0.103	3.56e-198	NK	CLIC3
87	1.85e-197	1.21371	0.794	0.131	3.7e-194	NK	AC092580.4
88	1.8e-196	1.19653	0.979	0.395	3.6e-193	NK	SYTL3
89	4.11e-194	1.18866	0.968	0.333	8.22e-191	NK	CST7
90	4.41e-190	2.27289	0.745	0.064	8.82e-187	NK	GNLY
91	2.53e-171	1.21335	0.825	0.203	5.07e-168	NK	CTSW
92	9.71e-168	1.31613	0.775	0.161	1.94e-164	NK	CD247
93	2.67e-156	1.15916	0.844	0.251	5.33e-153	NK	CD7
94	3.82e-148	1.02572	0.893	0.339	7.64e-145	NK	AKNA
95	5.9e-148	1.04388	0.823	0.176	1.18e-144	NK	GZMA
96	1.45e-111	1.04498	0.745	0.173	2.9e-108	NK	GZMM
97	5.41e-104	1.06147	0.669	0.128	1.08e-100	NK	PYHIN1
98	9.86e-74	0.984417	0.627	0.119	1.97e-70	NK	SAMD3
99	2.21e-53	1.03366	0.594	0.162	4.41e-50	NK	IL2RB
100	1.21e-42	1.16187	0.531	0.132	2.42e-39	NK	KLRF1
101	1.69e-207	1.05369	0.557	0.079	3.39e-204	Mac-D	TCHH
102	1.15e-205	1.4206	0.893	0.235	2.31e-202	Mac-D	ABL2
103	4.87e-177	1.17734	0.976	0.402	9.74e-174	Mac-D	TNFAIP2
104	1.01e-159	0.955347	0.808	0.226	2.01e-156	Mac-D	GPR84
105	2.07e-155	1.52569	0.716	0.212	4.14e-152	Mac-D	LINC00910
106	1.22e-154	1.1118	0.786	0.235	2.44e-151	Mac-D	STAB1
107	9.17e-148	0.94802	0.978	0.516	1.83e-144	Mac-D	CD83
108	1.38e-140	1.03456	0.904	0.37	2.77e-137	Mac-D	NLRP3
109	1.39e-138	1.08025	0.952	0.538	2.78e-135	Mac-D	IL8
110	5.45e-133	1.11079	0.921	0.499	1.09e-129	Mac-D	CCL3
111	1.04e-130	1.18449	0.703	0.263	2.08e-127	Mac-D	ICAM4
112	3.81e-130	1.04961	0.972	0.558	7.61e-127	Mac-D	IL1B
113	1.9e-129	1.04861	0.884	0.406	3.79e-126	Mac-D	TNF
114	8.45e-126	1.08361	0.594	0.128	1.69e-122	Mac-D	SLC16A10
115	1.21e-120	0.984478	0.703	0.23	2.41e-117	Mac-D	IL1A
116	8.37e-119	0.930158	0.978	0.534	1.67e-115	Mac-D	PLAUR
117	1.21e-117	1.00476	0.616	0.17	2.42e-114	Mac-D	CCL3L1
118	4.66e-113	0.991776	0.919	0.532	9.32e-110	Mac-D	CXCL2
119	1.06e-111	1.02338	0.755	0.309	2.13e-108	Mac-D	PTGS2
120	1.2e-106	0.97158	0.858	0.432	2.39e-103	Mac-D	THBS1
121	1.37e-100	0.975557	0.642	0.249	2.74e-97	Mac-D	GEM
122	8.03e-98	1.1908	0.788	0.442	1.61e-94	Mac-D	CXCL3
123	1.43e-82	0.970041	0.69	0.3	2.86e-79	Mac-D	EREG
124	3.81e-73	1.00932	0.655	0.323	7.61e-70	Mac-D	IL10
125	4.03e-58	0.989141	0.365	0.112	8.06e-55	Mac-D	PDE4C
126	0	1.96663	0.932	0.096	0	B Cell 1	CD79A
127	0	1.81613	0.853	0.069	0	B Cell 1	BANK1
128	0	1.52529	0.692	0.036	0	B Cell 1	RP5.887A10.1
129	0	1.44323	0.692	0.038	0	B Cell 1	TNFRSF13B
130	0	1.43964	0.664	0.045	0	B Cell 1	RASSF6
131	0	1.33553	0.64	0.026	0	B Cell 1	VPREB3
132	0	1.10817	0.586	0.014	0	B Cell 1	AL928768.3
133	6.92e-292	1.98716	0.884	0.043	1.38e-288	B Cell 1	MS4A1
134	4.19e-214	2.01312	0.962	0.207	8.38e-211	B Cell 1	LY9
135	5.23e-214	1.67976	0.856	0.196	1.05e-210	B Cell 1	TNFRSF13C
136	1.21e-135	0.930859	0.589	0.104	2.42e-132	B Cell 1	POU2AF1
137	1.24e-123	1.59004	0.75	0.217	2.48e-120	B Cell 1	CD70
138	2.26e-105	1.40509	0.798	0.302	4.52e-102	B Cell 1	CCR7
139	2.9e-102	1.17106	0.812	0.311	5.8e-99	B Cell 1	LTB
140	3.32e-99	0.845381	0.928	0.595	6.63e-96	B Cell 1	CD37
141	8.91e-81	0.896347	0.877	0.375	1.78e-77	B Cell 1	PTPRCAP
142	6.07e-74	0.768251	0.664	0.249	1.21e-70	B Cell 1	IGJ
143	1.27e-72	0.988571	0.983	0.564	2.55e-69	B Cell 1	CXCR4
144	5.26e-58	0.759078	0.812	0.345	1.05e-54	B Cell 1	BASP1
145	5.14e-54	0.848653	0.771	0.389	1.03e-50	B Cell 1	CD69
146	1.32e-52	0.883157	0.723	0.349	2.64e-49	B Cell 1	NFKBID
147	1.4e-52	0.849276	0.777	0.43	2.8e-49	B Cell 1	PMAIP1
148	6.33e-40	0.99865	0.445	0.092	1.27e-36	B Cell 1	SPIB
149	5.09e-24	0.818152	0.411	0.168	1.02e-20	B Cell 1	ZBTB32
150	1.85e-18	0.858688	0.466	0.185	3.71e-15	B Cell 1	PDLIM1
151	0	1.92307	0.932	0.046	0	B Cell 2	FCRL5
152	2.17e-307	1.68297	0.91	0.096	4.33e-304	B Cell 2	POU2AF1
153	1.06e-264	1.57263	0.715	0.055	2.12e-261	B Cell 2	JSRP1
154	3.65e-229	1.36241	0.656	0.055	7.31e-226	B Cell 2	RASSF6
155	3.76e-225	1.65811	0.919	0.109	7.51e-222	B Cell 2	CD79A
156	1.36e-221	2.39067	0.946	0.196	2.72e-218	B Cell 2	MZB1
157	1.71e-209	1.3963	0.715	0.08	3.43e-206	B Cell 2	IGF1
158	6.92e-199	2.77682	0.955	0.242	1.38e-195	B Cell 2	IGJ
159	4.3e-187	0.976756	0.584	0.053	8.59e-184	B Cell 2	TNFRSF13B
160	7.18e-168	1.67822	0.774	0.134	1.44e-164	B Cell 2	DERL3
161	4.09e-167	1.08987	0.548	0.052	8.17e-164	B Cell 2	RP5.887A10.1
162	2.5e-147	1.40053	0.896	0.189	5e-144	B Cell 2	CD27
163	1.22e-108	2.05974	0.742	0.226	2.44e-105	B Cell 2	IGLL5
164	2.59e-107	1.29455	0.747	0.145	5.17e-104	B Cell 2	TNFRSF18
165	3.63e-103	1.22163	0.575	0.115	7.26e-100	B Cell 2	STAP1
166	1.45e-90	1.45489	0.851	0.357	2.89e-87	B Cell 2	ZFAND2A
167	1.76e-85	1.0154	0.611	0.134	3.51e-82	B Cell 2	QPCT
168	2.74e-76	1.14061	0.751	0.228	5.48e-73	B Cell 2	LY9
169	1.19e-72	0.957791	0.95	0.599	2.37e-69	B Cell 2	HSPA1B
170	7.43e-59	0.917158	0.751	0.301	1.49e-55	B Cell 2	SLAMF7
171	2.1e-54	0.837853	0.452	0.101	4.2e-51	B Cell 2	KRT18
172	4.22e-51	0.964005	0.742	0.309	8.44e-48	B Cell 2	KCNQ1OT1
173	7.98e-46	0.9582	0.425	0.119	1.6e-42	B Cell 2	AC006129.4
174	5.06e-43	0.894075	0.498	0.167	1.01e-39	B Cell 2	ZNF165
175	2e-32	1.30155	0.588	0.349	3.99e-29	B Cell 2	HSPA6
176	0	2.10888	0.923	0.07	0	Mac-E	FCER1A
177	0	1.71723	0.72	0.039	0	Mac-E	CCL22
178	1.15e-218	1.61531	0.783	0.076	2.31e-215	Mac-E	CD1C
179	2.26e-162	1.41714	0.884	0.171	4.52e-159	Mac-E	CLEC10A
180	2.08e-147	1.60126	0.884	0.172	4.16e-144	Mac-E	PLAU
181	1.91e-143	1.72403	0.966	0.231	3.83e-140	Mac-E	C15orf48
182	7.33e-141	1.22331	0.903	0.195	1.47e-137	Mac-E	CSF2RA
183	7.05e-124	1.27011	0.845	0.193	1.41e-120	Mac-E	IL1R2
184	1.15e-121	1.29247	0.952	0.29	2.29e-118	Mac-E	HLA.DMB
185	4.69e-109	1.41328	0.903	0.306	9.37e-106	Mac-E	CCR7
186	6.44e-108	1.27372	1	0.538	1.29e-104	Mac-E	HLA.DQA1
187	2.23e-103	1.13025	1	0.599	4.45e-100	Mac-E	HLA.DQB1
188	2.29e-101	1.15622	0.575	0.103	4.58e-98	Mac-E	TCHH
189	1.25e-93	1.07339	0.908	0.339	2.51e-90	Mac-E	RNASE6
190	1.02e-87	1.07221	0.942	0.348	2.04e-84	Mac-E	BASP1
191	4.95e-85	1.17182	0.729	0.189	9.9e-82	Mac-E	CCL3L1
192	3.68e-83	1.02401	0.947	0.42	7.36e-80	Mac-E	HLA.DMA
193	2.63e-80	1.3357	0.841	0.343	5.26e-77	Mac-E	MIR155HG
194	8.69e-79	1.19093	0.928	0.43	1.74e-75	Mac-E	TNF
195	1.99e-77	1.03312	0.986	0.507	3.98e-74	Mac-E	BCL2A1
196	8.59e-77	1.19525	0.768	0.252	1.72e-73	Mac-E	IL1A
197	1.47e-71	1.03809	0.976	0.559	2.93e-68	Mac-E	IL8
198	7.35e-71	1.06227	0.966	0.581	1.47e-67	Mac-E	IL1B
199	3.27e-64	1.13244	0.874	0.44	6.55e-61	Mac-E	G0S2
200	1.84e-60	1.06127	0.604	0.195	3.68e-57	Mac-E	MMP9
201	3.17e-73	0.850113	1	0.846	6.34e-70	T	MALAT1
202	2.6e-42	1.1153	0.978	0.711	5.19e-39	T	PTPRC
203	8.19e-42	1.37058	1	0.866	1.64e-38	T	MTRNR2L12
204	2.88e-32	0.915533	0.913	0.69	5.75e-29	T	ZFP36L2
205	2.8e-27	1.42549	0.652	0.275	5.6e-24	T	PDE3B
206	4.08e-25	1.02378	0.703	0.302	8.16e-22	T	CD2
207	2.07e-22	1.11964	0.775	0.442	4.14e-19	T	SYTL3
208	6.2e-21	0.881987	0.536	0.229	1.24e-17	T	TNFRSF9
209	1.26e-18	1.19317	0.652	0.312	2.52e-15	T	IL7R
210	3.22e-17	1.05111	0.819	0.603	6.43e-14	T	STK4
211	6.24e-17	1.06863	0.703	0.439	1.25e-13	T	CNOT6L
212	2.07e-16	0.850445	0.63	0.295	4.14e-13	T	SPOCK2
213	7.24e-16	1.23555	0.688	0.384	1.45e-12	T	AKNA
214	9.6e-16	1.00151	0.652	0.312	1.92e-12	T	SLC38A1
215	7.65e-14	0.859014	0.493	0.208	1.53e-10	T	TTN
216	1.29e-11	0.890281	0.659	0.39	2.59e-08	T	DUSP4
217	2.9e-11	0.862336	0.768	0.525	5.81e-08	T	ZNF331
218	1.06e-09	0.936745	0.377	0.135	2.13e-06	T	MTRNR2L1
219	4.08e-09	0.855216	0.645	0.428	8.15e-06	T	RUNX3
220	1.21e-07	0.880717	0.399	0.138	0.000242017	T	SCML4
221	3.31e-06	0.898953	0.688	0.529	0.00662381	T	FMNL1
222	7.66e-06	0.902894	0.478	0.253	0.0153101	T	PTPN7
223	7.88e-06	1.06023	0.667	0.544	0.0157634	T	MTRNR2L2
224	0.00262458	0.868063	0.471	0.296	1	T	GBP5
225	0.00614257	0.941636	0.493	0.343	1	T	PTPN22
226	0	2.82015	1	0	0	Mast	CPA3
227	0	2.14219	0.954	0.002	0	Mast	SLC18A2
228	0	1.78981	0.877	0	0	Mast	HDC
229	1.84e-263	1.25483	0.923	0.02	3.67e-260	Mast	PNMT
230	1e-258	3.23329	1	0.025	2e-255	Mast	TPSAB1
231	1.93e-164	2.14812	0.785	0.021	3.86e-161	Mast	KIT
232	6.53e-96	1.59908	0.815	0.042	1.31e-92	Mast	HPGDS
233	6.98e-96	2.28925	0.938	0.108	1.4e-92	Mast	IL1RL1
234	2.4e-91	1.71398	0.923	0.073	4.79e-88	Mast	RGS13
235	5.06e-90	2.12762	0.938	0.048	1.01e-86	Mast	RAB27B
236	2.11e-89	1.53273	0.892	0.04	4.21e-86	Mast	MEG3
237	4.94e-81	1.64198	0.308	0	9.87e-78	Mast	ADCYAP1
238	2.31e-61	1.33303	0.892	0.104	4.61e-58	Mast	COL18A1
239	2.63e-43	1.77103	0.985	0.326	5.26e-40	Mast	CLU
240	4.28e-38	1.81293	0.969	0.342	8.56e-35	Mast	PTGS2
241	5.73e-33	1.44916	0.969	0.421	1.15e-29	Mast	AREG
242	2.06e-30	1.34364	0.831	0.176	4.13e-27	Mast	LTC4S
243	8.6e-27	1.22251	0.938	0.315	1.72e-23	Mast	GPR65
244	5.44e-26	1.45774	0.985	0.606	1.09e-22	Mast	BIRC3
245	8.08e-26	1.75129	0.985	0.404	1.62e-22	Mast	CD69
246	2.12e-20	1.20155	0.723	0.157	4.24e-17	Mast	HPGD
247	2.41e-16	1.20301	0.754	0.255	4.83e-13	Mast	CD9
248	4.47e-12	1.36562	0.969	0.69	8.94e-09	Mast	TSC22D3
249	1.34e-05	1.2864	0.538	0.077	0.026838	Mast	PTGS1
250	0.000299046	1.15984	0.385	0.088	0.598091	Mast	CTD.3203P2.2
251	2.02e-57	1.37903	0.746	0.123	4.03e-54	Mac-B	ELTD1
252	7.91e-56	1.59006	0.831	0.167	1.58e-52	Mac-B	RAMP3
253	3.81e-44	1.90179	0.932	0.321	7.61e-41	Mac-B	SPARCL1
254	9.44e-44	1.38847	0.746	0.167	1.89e-40	Mac-B	CLEC14A
255	1e-41	1.55754	0.644	0.121	2.01e-38	Mac-B	MMRN1
256	1.57e-41	1.57562	0.847	0.222	3.14e-38	Mac-B	PRSS23
257	7.82e-40	1.36067	0.814	0.197	1.56e-36	Mac-B	SPARC
258	5.37e-39	1.36989	0.678	0.13	1.07e-35	Mac-B	LIFR
259	1.38e-38	1.5829	0.898	0.265	2.76e-35	Mac-B	EPAS1
260	1.53e-38	1.88243	0.881	0.321	3.06e-35	Mac-B	VWF
261	2.13e-38	1.31158	0.695	0.161	4.26e-35	Mac-B	SOX18
262	8.25e-38	1.49385	0.949	0.303	1.65e-34	Mac-B	IGFBP4
263	2.3e-37	1.49099	0.678	0.141	4.6e-34	Mac-B	CLDN5
264	3.22e-37	1.42045	0.678	0.149	6.43e-34	Mac-B	SLCO2A1
265	2.19e-36	1.61228	0.881	0.302	4.39e-33	Mac-B	TIMP3
266	7.38e-36	1.34687	0.661	0.146	1.48e-32	Mac-B	SIX3
267	1.09e-35	1.4872	0.712	0.182	2.18e-32	Mac-B	PTPRB
268	9.38e-33	1.39116	0.915	0.368	1.88e-29	Mac-B	ENG
269	1.3e-32	1.3791	0.797	0.232	2.61e-29	Mac-B	IFI27
270	2.69e-32	1.46073	0.847	0.286	5.39e-29	Mac-B	TGM2
271	1.31e-29	1.46387	0.746	0.253	2.62e-26	Mac-B	FLT1
272	1.6e-24	1.32539	0.831	0.328	3.2e-21	Mac-B	CLU
273	7.99e-23	1.39335	0.729	0.295	1.6e-19	Mac-B	TM4SF1
274	3.97e-19	1.40374	0.644	0.255	7.95e-16	Mac-B	C10orf10
275	8.35e-19	1.42251	0.576	0.201	1.67e-15	Mac-B	CP
