# Supplementary material for: Ocular macrophage origin and heterogeneity during steady state and experimental choroidal neovascularization
Source: J Neuroinflammation. 2020 Nov 13;17:341. doi: 10.1186/s12974-020-02010-0 (PMC7666512; doi:10.1186/s12974-020-02010-0)
Supplement: Supplementary file 10 — Additional file 10: Table S4. GO and REVIGO outputs for up- and down-regulated genes from each macrophage subtype. For GO tabs: Excel file of GO terms, description of GO term, p-value, FDR q-value, fold enrichment, number of genes expressed in macrophages (N), number of genes in GO term (B), number of differentially expressed genes (n), number of differentially expressed genes in the GO term (b), and the specific genes that were differentially expressed in the GO term. For REVIGO tabs: Excel file of GO term (term_ID), description of GO term, frequency, plotting information, log10 p-value, uniqueness, dispensability, and whether or not the term was eliminated (0 = no, 1 = yes) due to dispensability. [file 12974_2020_2010_MOESM10_ESM.xlsx]

## Sheet: MacA_Down_GO
GO Term	Description	P-value	FDR q-value	Enrichment	N	B	n	b	Genes
GO:0002376	immune system process	3.01e-23	4.56e-19	2.63	15070	1853	346	112	[LILRB2 - leukocyte immunoglobulin-like receptor, subfamily b (with tm and itim domains), member 2, CLEC12A - c-type lectin domain family 12, member a, DDX3X - dead (asp-glu-ala-asp) box helicase 3, x-linked, PLAC8 - placenta-specific 8, BIRC3 - baculoviral iap repeat containing 3, CD83 - cd83 molecule, MAP3K8 - mitogen-activated protein kinase kinase kinase 8, HEXIM1 - hexamethylene bis-acetamid…
GO:0050896	response to stimulus	1.45e-22	1.1e-18	1.86	15070	4327	346	185	[LILRB2 - leukocyte immunoglobulin-like receptor, subfamily b (with tm and itim domains), member 2, DDX3X - dead (asp-glu-ala-asp) box helicase 3, x-linked, PLAC8 - placenta-specific 8, AKAP9 - a kinase (prka) anchor protein (yotiao) 9, REV3L - rev3-like, polymerase (dna directed), zeta, catalytic subunit, CD83 - cd83 molecule, MAP3K8 - mitogen-activated protein kinase kinase kinase 8, HEXIM1 - h…
GO:0048583	regulation of response to stimulus	1.89e-22	9.57e-19	1.99	15070	3641	346	166	[LILRB2 - leukocyte immunoglobulin-like receptor, subfamily b (with tm and itim domains), member 2, DDX3X - dead (asp-glu-ala-asp) box helicase 3, x-linked, AKAP9 - a kinase (prka) anchor protein (yotiao) 9, BIRC3 - baculoviral iap repeat containing 3, MAP3K8 - mitogen-activated protein kinase kinase kinase 8, HEXIM1 - hexamethylene bis-acetamide inducible 1, ABCA1 - atp-binding cassette, sub-fam…
GO:0006950	response to stress	1.19e-21	4.53e-18	2.21	15070	2679	346	136	[LILRB2 - leukocyte immunoglobulin-like receptor, subfamily b (with tm and itim domains), member 2, PLAC8 - placenta-specific 8, DDX3X - dead (asp-glu-ala-asp) box helicase 3, x-linked, REV3L - rev3-like, polymerase (dna directed), zeta, catalytic subunit, CD83 - cd83 molecule, MAP3K8 - mitogen-activated protein kinase kinase kinase 8, HEXIM1 - hexamethylene bis-acetamide inducible 1, ABCA1 - atp…
GO:0007165	signal transduction	5.81e-20	1.76e-16	1.92	15070	3654	346	161	[LILRB2 - leukocyte immunoglobulin-like receptor, subfamily b (with tm and itim domains), member 2, DDX3X - dead (asp-glu-ala-asp) box helicase 3, x-linked, AKAP9 - a kinase (prka) anchor protein (yotiao) 9, BIRC3 - baculoviral iap repeat containing 3, CD83 - cd83 molecule, MAP3K8 - mitogen-activated protein kinase kinase kinase 8, ABCA1 - atp-binding cassette, sub-family a (abc1), member 1, OSM …
GO:0048518	positive regulation of biological process	2.07e-19	5.24e-16	1.67	15070	5265	346	202	[LILRB2 - leukocyte immunoglobulin-like receptor, subfamily b (with tm and itim domains), member 2, PLAC8 - placenta-specific 8, AKAP9 - a kinase (prka) anchor protein (yotiao) 9, MAP3K8 - mitogen-activated protein kinase kinase kinase 8, ABCA1 - atp-binding cassette, sub-family a (abc1), member 1, LDLR - low density lipoprotein receptor, PMAIP1 - phorbol-12-myristate-13-acetate-induced protein 1…
GO:0006952	defense response	2.55e-19	5.53e-16	3.31	15070	922	346	70	[LILRB2 - leukocyte immunoglobulin-like receptor, subfamily b (with tm and itim domains), member 2, PLAC8 - placenta-specific 8, DDX3X - dead (asp-glu-ala-asp) box helicase 3, x-linked, PTX3 - pentraxin 3, long, ZBTB1 - zinc finger and btb domain containing 1, CD83 - cd83 molecule, HEXIM1 - hexamethylene bis-acetamide inducible 1, PMAIP1 - phorbol-12-myristate-13-acetate-induced protein 1, FLNA -…
GO:0050789	regulation of biological process	2.75e-19	5.22e-16	1.35	15070	9352	346	290	[LILRB2 - leukocyte immunoglobulin-like receptor, subfamily b (with tm and itim domains), member 2, WTAP - wilms tumor 1 associated protein, PLAC8 - placenta-specific 8, AKAP9 - a kinase (prka) anchor protein (yotiao) 9, MAP3K8 - mitogen-activated protein kinase kinase kinase 8, ABCA1 - atp-binding cassette, sub-family a (abc1), member 1, LDLR - low density lipoprotein receptor, PMAIP1 - phorbol-…
GO:0048584	positive regulation of response to stimulus	3.78e-19	6.37e-16	2.38	15070	1993	346	109	[DDX3X - dead (asp-glu-ala-asp) box helicase 3, x-linked, BIRC3 - baculoviral iap repeat containing 3, MAP3K8 - mitogen-activated protein kinase kinase kinase 8, HEXIM1 - hexamethylene bis-acetamide inducible 1, OSM - oncostatin m, LDLR - low density lipoprotein receptor, PMAIP1 - phorbol-12-myristate-13-acetate-induced protein 1, IQGAP1 - iq motif containing gtpase activating protein 1, FLNA - f…
GO:0060255	regulation of macromolecule metabolic process	7.74e-19	1.18e-15	1.65	15070	5360	346	203	[LILRB2 - leukocyte immunoglobulin-like receptor, subfamily b (with tm and itim domains), member 2, WTAP - wilms tumor 1 associated protein, PLAC8 - placenta-specific 8, AKAP9 - a kinase (prka) anchor protein (yotiao) 9, MAP3K8 - mitogen-activated protein kinase kinase kinase 8, LDLR - low density lipoprotein receptor, PMAIP1 - phorbol-12-myristate-13-acetate-induced protein 1, IQGAP1 - iq motif …
GO:1902531	regulation of intracellular signal transduction	1.12e-18	1.55e-15	2.52	15070	1696	346	98	[DDX3X - dead (asp-glu-ala-asp) box helicase 3, x-linked, BIRC3 - baculoviral iap repeat containing 3, MAP3K8 - mitogen-activated protein kinase kinase kinase 8, HEXIM1 - hexamethylene bis-acetamide inducible 1, ABCA1 - atp-binding cassette, sub-family a (abc1), member 1, OSM - oncostatin m, PMAIP1 - phorbol-12-myristate-13-acetate-induced protein 1, IQGAP1 - iq motif containing gtpase activating…
GO:0019222	regulation of metabolic process	1.61e-18	2.04e-15	1.59	15070	5846	346	214	[LILRB2 - leukocyte immunoglobulin-like receptor, subfamily b (with tm and itim domains), member 2, WTAP - wilms tumor 1 associated protein, PLAC8 - placenta-specific 8, AKAP9 - a kinase (prka) anchor protein (yotiao) 9, MAP3K8 - mitogen-activated protein kinase kinase kinase 8, ABCA1 - atp-binding cassette, sub-family a (abc1), member 1, LDLR - low density lipoprotein receptor, PMAIP1 - phorbol-…
GO:0065007	biological regulation	2.62e-18	3.07e-15	1.31	15070	9897	346	298	[LILRB2 - leukocyte immunoglobulin-like receptor, subfamily b (with tm and itim domains), member 2, WTAP - wilms tumor 1 associated protein, PLAC8 - placenta-specific 8, AKAP9 - a kinase (prka) anchor protein (yotiao) 9, MAP3K8 - mitogen-activated protein kinase kinase kinase 8, ANKRD11 - ankyrin repeat domain 11, ABCA1 - atp-binding cassette, sub-family a (abc1), member 1, LDLR - low density lip…
GO:0080090	regulation of primary metabolic process	2.88e-18	3.13e-15	1.65	15070	5253	346	199	[LILRB2 - leukocyte immunoglobulin-like receptor, subfamily b (with tm and itim domains), member 2, WTAP - wilms tumor 1 associated protein, PLAC8 - placenta-specific 8, AKAP9 - a kinase (prka) anchor protein (yotiao) 9, MAP3K8 - mitogen-activated protein kinase kinase kinase 8, ABCA1 - atp-binding cassette, sub-family a (abc1), member 1, LDLR - low density lipoprotein receptor, PMAIP1 - phorbol-…
GO:0002682	regulation of immune system process	3.56e-18	3.61e-15	2.7	15070	1385	346	86	[LILRB2 - leukocyte immunoglobulin-like receptor, subfamily b (with tm and itim domains), member 2, PURB - purine-rich element binding protein b, DDX3X - dead (asp-glu-ala-asp) box helicase 3, x-linked, BIRC3 - baculoviral iap repeat containing 3, NCR3LG1 - natural killer cell cytotoxicity receptor 3 ligand 1, CD83 - cd83 molecule, ZBTB1 - zinc finger and btb domain containing 1, MAP3K8 - mitogen…
GO:0009893	positive regulation of metabolic process	8.25e-18	7.83e-15	1.94	15070	3226	346	144	[LILRB2 - leukocyte immunoglobulin-like receptor, subfamily b (with tm and itim domains), member 2, DDX3X - dead (asp-glu-ala-asp) box helicase 3, x-linked, PLAC8 - placenta-specific 8, AKAP9 - a kinase (prka) anchor protein (yotiao) 9, BIRC3 - baculoviral iap repeat containing 3, ARID4B - at rich interactive domain 4b (rbp1-like), MAP3K8 - mitogen-activated protein kinase kinase kinase 8, SDC4 -…
GO:0048519	negative regulation of biological process	8.47e-18	7.57e-15	1.71	15070	4625	346	182	[LILRB2 - leukocyte immunoglobulin-like receptor, subfamily b (with tm and itim domains), member 2, DDX3X - dead (asp-glu-ala-asp) box helicase 3, x-linked, PLAC8 - placenta-specific 8, BIRC3 - baculoviral iap repeat containing 3, CD83 - cd83 molecule, HEXIM1 - hexamethylene bis-acetamide inducible 1, ZCCHC6 - zinc finger, cchc domain containing 6, DENND5A - denn/madd domain containing 5a, MIDN -…
GO:0050794	regulation of cellular process	8.94e-18	7.54e-15	1.37	15070	8782	346	276	[LILRB2 - leukocyte immunoglobulin-like receptor, subfamily b (with tm and itim domains), member 2, WTAP - wilms tumor 1 associated protein, PLAC8 - placenta-specific 8, AKAP9 - a kinase (prka) anchor protein (yotiao) 9, MAP3K8 - mitogen-activated protein kinase kinase kinase 8, ABCA1 - atp-binding cassette, sub-family a (abc1), member 1, LDLR - low density lipoprotein receptor, PMAIP1 - phorbol-…
GO:0010604	positive regulation of macromolecule metabolic process	1.41e-17	1.13e-14	2	15070	2969	346	136	[LILRB2 - leukocyte immunoglobulin-like receptor, subfamily b (with tm and itim domains), member 2, PLAC8 - placenta-specific 8, DDX3X - dead (asp-glu-ala-asp) box helicase 3, x-linked, AKAP9 - a kinase (prka) anchor protein (yotiao) 9, BIRC3 - baculoviral iap repeat containing 3, ARID4B - at rich interactive domain 4b (rbp1-like), MAP3K8 - mitogen-activated protein kinase kinase kinase 8, SDC4 -…
GO:0051171	regulation of nitrogen compound metabolic process	1.95e-17	1.48e-14	1.65	15070	5093	346	193	[LILRB2 - leukocyte immunoglobulin-like receptor, subfamily b (with tm and itim domains), member 2, WTAP - wilms tumor 1 associated protein, PLAC8 - placenta-specific 8, AKAP9 - a kinase (prka) anchor protein (yotiao) 9, MAP3K8 - mitogen-activated protein kinase kinase kinase 8, LDLR - low density lipoprotein receptor, PMAIP1 - phorbol-12-myristate-13-acetate-induced protein 1, IQGAP1 - iq motif …
GO:0048523	negative regulation of cellular process	2.84e-17	2.05e-14	1.77	15070	4140	346	168	[LILRB2 - leukocyte immunoglobulin-like receptor, subfamily b (with tm and itim domains), member 2, DDX3X - dead (asp-glu-ala-asp) box helicase 3, x-linked, PLAC8 - placenta-specific 8, BIRC3 - baculoviral iap repeat containing 3, HEXIM1 - hexamethylene bis-acetamide inducible 1, ZCCHC6 - zinc finger, cchc domain containing 6, DENND5A - denn/madd domain containing 5a, MIDN - midnolin, ABCA1 - atp…
GO:0031323	regulation of cellular metabolic process	3.18e-17	2.2e-14	1.61	15070	5397	346	200	[LILRB2 - leukocyte immunoglobulin-like receptor, subfamily b (with tm and itim domains), member 2, WTAP - wilms tumor 1 associated protein, PLAC8 - placenta-specific 8, AKAP9 - a kinase (prka) anchor protein (yotiao) 9, MAP3K8 - mitogen-activated protein kinase kinase kinase 8, LDLR - low density lipoprotein receptor, PMAIP1 - phorbol-12-myristate-13-acetate-induced protein 1, IQGAP1 - iq motif …
GO:0048522	positive regulation of cellular process	5.43e-17	3.58e-14	1.69	15070	4702	346	182	[LILRB2 - leukocyte immunoglobulin-like receptor, subfamily b (with tm and itim domains), member 2, DDX3X - dead (asp-glu-ala-asp) box helicase 3, x-linked, PLAC8 - placenta-specific 8, AKAP9 - a kinase (prka) anchor protein (yotiao) 9, BIRC3 - baculoviral iap repeat containing 3, ARID4B - at rich interactive domain 4b (rbp1-like), CD83 - cd83 molecule, MAP3K8 - mitogen-activated protein kinase k…
GO:0051173	positive regulation of nitrogen compound metabolic process	8.13e-17	5.14e-14	2	15070	2825	346	130	[LILRB2 - leukocyte immunoglobulin-like receptor, subfamily b (with tm and itim domains), member 2, DDX3X - dead (asp-glu-ala-asp) box helicase 3, x-linked, PLAC8 - placenta-specific 8, AKAP9 - a kinase (prka) anchor protein (yotiao) 9, BIRC3 - baculoviral iap repeat containing 3, ARID4B - at rich interactive domain 4b (rbp1-like), MAP3K8 - mitogen-activated protein kinase kinase kinase 8, SDC4 -…
GO:0051716	cellular response to stimulus	1.47e-16	8.93e-14	2.05	15070	2611	346	123	[LILRB2 - leukocyte immunoglobulin-like receptor, subfamily b (with tm and itim domains), member 2, DDX3X - dead (asp-glu-ala-asp) box helicase 3, x-linked, AKAP9 - a kinase (prka) anchor protein (yotiao) 9, REV3L - rev3-like, polymerase (dna directed), zeta, catalytic subunit, MAP3K8 - mitogen-activated protein kinase kinase kinase 8, ABCA1 - atp-binding cassette, sub-family a (abc1), member 1, …
GO:0051247	positive regulation of protein metabolic process	2.54e-16	1.48e-13	2.5	15070	1513	346	87	[LILRB2 - leukocyte immunoglobulin-like receptor, subfamily b (with tm and itim domains), member 2, DDX3X - dead (asp-glu-ala-asp) box helicase 3, x-linked, AKAP9 - a kinase (prka) anchor protein (yotiao) 9, BIRC3 - baculoviral iap repeat containing 3, MAP3K8 - mitogen-activated protein kinase kinase kinase 8, SDC4 - syndecan 4, OSM - oncostatin m, LDLR - low density lipoprotein receptor, PMAIP1 …
GO:0032270	positive regulation of cellular protein metabolic process	4.07e-16	2.29e-13	2.56	15070	1411	346	83	[LILRB2 - leukocyte immunoglobulin-like receptor, subfamily b (with tm and itim domains), member 2, DDX3X - dead (asp-glu-ala-asp) box helicase 3, x-linked, AKAP9 - a kinase (prka) anchor protein (yotiao) 9, BIRC3 - baculoviral iap repeat containing 3, MAP3K8 - mitogen-activated protein kinase kinase kinase 8, SDC4 - syndecan 4, OSM - oncostatin m, LDLR - low density lipoprotein receptor, PMAIP1 …
GO:0042221	response to chemical	7.52e-16	4.08e-13	2.12	15070	2305	346	112	[LILRB2 - leukocyte immunoglobulin-like receptor, subfamily b (with tm and itim domains), member 2, DDX3X - dead (asp-glu-ala-asp) box helicase 3, x-linked, AKAP9 - a kinase (prka) anchor protein (yotiao) 9, CD83 - cd83 molecule, ABCA1 - atp-binding cassette, sub-family a (abc1), member 1, LDLR - low density lipoprotein receptor, PMAIP1 - phorbol-12-myristate-13-acetate-induced protein 1, IQGAP1 …
GO:0031401	positive regulation of protein modification process	9.9e-16	5.19e-13	2.83	15070	1077	346	70	[LILRB2 - leukocyte immunoglobulin-like receptor, subfamily b (with tm and itim domains), member 2, DDX3X - dead (asp-glu-ala-asp) box helicase 3, x-linked, AKAP9 - a kinase (prka) anchor protein (yotiao) 9, BIRC3 - baculoviral iap repeat containing 3, MAP3K8 - mitogen-activated protein kinase kinase kinase 8, SDC4 - syndecan 4, OSM - oncostatin m, IQGAP1 - iq motif containing gtpase activating p…
GO:0019220	regulation of phosphate metabolic process	1.48e-15	7.51e-13	2.42	15070	1587	346	88	[LILRB2 - leukocyte immunoglobulin-like receptor, subfamily b (with tm and itim domains), member 2, DDX3X - dead (asp-glu-ala-asp) box helicase 3, x-linked, AKAP9 - a kinase (prka) anchor protein (yotiao) 9, MAP3K8 - mitogen-activated protein kinase kinase kinase 8, HEXIM1 - hexamethylene bis-acetamide inducible 1, MIDN - midnolin, SDC4 - syndecan 4, OSM - oncostatin m, LDLR - low density lipopro…
GO:0051174	regulation of phosphorus metabolic process	1.54e-15	7.55e-13	2.41	15070	1588	346	88	[LILRB2 - leukocyte immunoglobulin-like receptor, subfamily b (with tm and itim domains), member 2, DDX3X - dead (asp-glu-ala-asp) box helicase 3, x-linked, AKAP9 - a kinase (prka) anchor protein (yotiao) 9, MAP3K8 - mitogen-activated protein kinase kinase kinase 8, HEXIM1 - hexamethylene bis-acetamide inducible 1, MIDN - midnolin, SDC4 - syndecan 4, OSM - oncostatin m, LDLR - low density lipopro…
GO:0031325	positive regulation of cellular metabolic process	1.58e-15	7.5e-13	1.93	15070	2963	346	131	[LILRB2 - leukocyte immunoglobulin-like receptor, subfamily b (with tm and itim domains), member 2, PLAC8 - placenta-specific 8, DDX3X - dead (asp-glu-ala-asp) box helicase 3, x-linked, AKAP9 - a kinase (prka) anchor protein (yotiao) 9, BIRC3 - baculoviral iap repeat containing 3, ARID4B - at rich interactive domain 4b (rbp1-like), MAP3K8 - mitogen-activated protein kinase kinase kinase 8, SDC4 -…
GO:0051246	regulation of protein metabolic process	1.74e-15	8.02e-13	2.04	15070	2495	346	117	[LILRB2 - leukocyte immunoglobulin-like receptor, subfamily b (with tm and itim domains), member 2, DDX3X - dead (asp-glu-ala-asp) box helicase 3, x-linked, AKAP9 - a kinase (prka) anchor protein (yotiao) 9, BIRC3 - baculoviral iap repeat containing 3, MAP3K8 - mitogen-activated protein kinase kinase kinase 8, HEXIM1 - hexamethylene bis-acetamide inducible 1, SDC4 - syndecan 4, OSM - oncostatin m…
GO:0007166	cell surface receptor signaling pathway	1.89e-15	8.46e-13	2.24	15070	1924	346	99	[LILRB2 - leukocyte immunoglobulin-like receptor, subfamily b (with tm and itim domains), member 2, DDX3X - dead (asp-glu-ala-asp) box helicase 3, x-linked, BIRC3 - baculoviral iap repeat containing 3, MAP3K8 - mitogen-activated protein kinase kinase kinase 8, ABCA1 - atp-binding cassette, sub-family a (abc1), member 1, OSM - oncostatin m, IQGAP1 - iq motif containing gtpase activating protein 1,…
GO:0010562	positive regulation of phosphorus metabolic process	2.05e-15	8.92e-13	2.91	15070	988	346	66	[LILRB2 - leukocyte immunoglobulin-like receptor, subfamily b (with tm and itim domains), member 2, DDX3X - dead (asp-glu-ala-asp) box helicase 3, x-linked, AKAP9 - a kinase (prka) anchor protein (yotiao) 9, MAP3K8 - mitogen-activated protein kinase kinase kinase 8, SDC4 - syndecan 4, OSM - oncostatin m, IQGAP1 - iq motif containing gtpase activating protein 1, LCP2 - lymphocyte cytosolic protein…
GO:0045937	positive regulation of phosphate metabolic process	2.05e-15	8.67e-13	2.91	15070	988	346	66	[LILRB2 - leukocyte immunoglobulin-like receptor, subfamily b (with tm and itim domains), member 2, DDX3X - dead (asp-glu-ala-asp) box helicase 3, x-linked, AKAP9 - a kinase (prka) anchor protein (yotiao) 9, MAP3K8 - mitogen-activated protein kinase kinase kinase 8, SDC4 - syndecan 4, OSM - oncostatin m, IQGAP1 - iq motif containing gtpase activating protein 1, LCP2 - lymphocyte cytosolic protein…
GO:0010033	response to organic substance	2.2e-15	9.03e-13	2.26	15070	1867	346	97	[LILRB2 - leukocyte immunoglobulin-like receptor, subfamily b (with tm and itim domains), member 2, AKAP9 - a kinase (prka) anchor protein (yotiao) 9, CD83 - cd83 molecule, ABCA1 - atp-binding cassette, sub-family a (abc1), member 1, LDLR - low density lipoprotein receptor, PMAIP1 - phorbol-12-myristate-13-acetate-induced protein 1, IQGAP1 - iq motif containing gtpase activating protein 1, ABL2 -…
GO:0080134	regulation of response to stress	3.77e-15	1.51e-12	2.5	15070	1409	346	81	[DDX3X - dead (asp-glu-ala-asp) box helicase 3, x-linked, BIRC3 - baculoviral iap repeat containing 3, HEXIM1 - hexamethylene bis-acetamide inducible 1, OSM - oncostatin m, LDLR - low density lipoprotein receptor, PMAIP1 - phorbol-12-myristate-13-acetate-induced protein 1, ZAK - sterile alpha motif and leucine zipper containing kinase azk, TANK - traf family member-associated nfkb activator, GCH1…
GO:0002684	positive regulation of immune system process	4.84e-15	1.88e-12	2.99	15070	903	346	62	[LILRB2 - leukocyte immunoglobulin-like receptor, subfamily b (with tm and itim domains), member 2, DDX3X - dead (asp-glu-ala-asp) box helicase 3, x-linked, BIRC3 - baculoviral iap repeat containing 3, ZBTB1 - zinc finger and btb domain containing 1, MAP3K8 - mitogen-activated protein kinase kinase kinase 8, CD83 - cd83 molecule, HEXIM1 - hexamethylene bis-acetamide inducible 1, LCP2 - lymphocyte…
GO:0042325	regulation of phosphorylation	5.18e-15	1.97e-12	2.49	15070	1417	346	81	[DDX3X - dead (asp-glu-ala-asp) box helicase 3, x-linked, AKAP9 - a kinase (prka) anchor protein (yotiao) 9, MAP3K8 - mitogen-activated protein kinase kinase kinase 8, HEXIM1 - hexamethylene bis-acetamide inducible 1, MIDN - midnolin, SDC4 - syndecan 4, OSM - oncostatin m, IQGAP1 - iq motif containing gtpase activating protein 1, LCP2 - lymphocyte cytosolic protein 2 (sh2 domain containing leukoc…
GO:0035556	intracellular signal transduction	6.57e-15	2.43e-12	2.48	15070	1423	346	81	[DDX3X - dead (asp-glu-ala-asp) box helicase 3, x-linked, BIRC3 - baculoviral iap repeat containing 3, MAP3K8 - mitogen-activated protein kinase kinase kinase 8, ABCA1 - atp-binding cassette, sub-family a (abc1), member 1, PMAIP1 - phorbol-12-myristate-13-acetate-induced protein 1, REL - v-rel avian reticuloendotheliosis viral oncogene homolog, LCP2 - lymphocyte cytosolic protein 2 (sh2 domain co…
GO:0006954	inflammatory response	8.45e-15	3.05e-12	4.36	15070	390	346	39	[ICAM1 - intercellular adhesion molecule 1, PTX3 - pentraxin 3, long, NFKBID - nuclear factor of kappa light polypeptide gene enhancer in b-cells inhibitor, delta, PTGER2 - prostaglandin e receptor 2 (subtype ep2), 53kda, NFE2L2 - nuclear factor (erythroid-derived 2)-like 2, CCRL2 - chemokine (c-c motif) receptor-like 2, REL - v-rel avian reticuloendotheliosis viral oncogene homolog, NLRP3 - nlr …
GO:0019221	cytokine-mediated signaling pathway	1.02e-14	3.61e-12	3.59	15070	582	346	48	[ICAM1 - intercellular adhesion molecule 1, BIRC3 - baculoviral iap repeat containing 3, IL1R2 - interleukin 1 receptor, type ii, EREG - epiregulin, ISG20 - interferon stimulated exonuclease gene 20kda, MAP3K8 - mitogen-activated protein kinase kinase kinase 8, ADAM17 - adam metallopeptidase domain 17, SQSTM1 - sequestosome 1, IFI30 - interferon, gamma-inducible protein 30, OSM - oncostatin m, CC…
GO:0032268	regulation of cellular protein metabolic process	1.09e-14	3.75e-12	2.06	15070	2327	346	110	[LILRB2 - leukocyte immunoglobulin-like receptor, subfamily b (with tm and itim domains), member 2, DDX3X - dead (asp-glu-ala-asp) box helicase 3, x-linked, BIRC3 - baculoviral iap repeat containing 3, AKAP9 - a kinase (prka) anchor protein (yotiao) 9, MAP3K8 - mitogen-activated protein kinase kinase kinase 8, HEXIM1 - hexamethylene bis-acetamide inducible 1, SDC4 - syndecan 4, OSM - oncostatin m…
GO:0009966	regulation of signal transduction	1.2e-14	4.05e-12	1.95	15070	2729	346	122	[DDX3X - dead (asp-glu-ala-asp) box helicase 3, x-linked, AKAP9 - a kinase (prka) anchor protein (yotiao) 9, BIRC3 - baculoviral iap repeat containing 3, MAP3K8 - mitogen-activated protein kinase kinase kinase 8, HEXIM1 - hexamethylene bis-acetamide inducible 1, ABCA1 - atp-binding cassette, sub-family a (abc1), member 1, OSM - oncostatin m, PMAIP1 - phorbol-12-myristate-13-acetate-induced protei…
GO:0001932	regulation of protein phosphorylation	1.28e-14	4.22e-12	2.57	15070	1270	346	75	[DDX3X - dead (asp-glu-ala-asp) box helicase 3, x-linked, AKAP9 - a kinase (prka) anchor protein (yotiao) 9, MAP3K8 - mitogen-activated protein kinase kinase kinase 8, HEXIM1 - hexamethylene bis-acetamide inducible 1, SDC4 - syndecan 4, OSM - oncostatin m, IQGAP1 - iq motif containing gtpase activating protein 1, LCP2 - lymphocyte cytosolic protein 2 (sh2 domain containing leukocyte protein of 76…
GO:0070887	cellular response to chemical stimulus	2.63e-14	8.49e-12	2.4	15070	1488	346	82	[LILRB2 - leukocyte immunoglobulin-like receptor, subfamily b (with tm and itim domains), member 2, ATP2B1 - atpase, ca++ transporting, plasma membrane 1, DDX3X - dead (asp-glu-ala-asp) box helicase 3, x-linked, AKAP9 - a kinase (prka) anchor protein (yotiao) 9, TEX14 - testis expressed 14, ABCA1 - atp-binding cassette, sub-family a (abc1), member 1, TLE4 - transducin-like enhancer of split 4 (e(…
GO:0009892	negative regulation of metabolic process	3.27e-14	1.04e-11	1.97	15070	2563	346	116	[LILRB2 - leukocyte immunoglobulin-like receptor, subfamily b (with tm and itim domains), member 2, DDX3X - dead (asp-glu-ala-asp) box helicase 3, x-linked, BIRC3 - baculoviral iap repeat containing 3, HEXIM1 - hexamethylene bis-acetamide inducible 1, MIDN - midnolin, ZCCHC6 - zinc finger, cchc domain containing 6, LDLR - low density lipoprotein receptor, IQGAP1 - iq motif containing gtpase activ…
GO:0001934	positive regulation of protein phosphorylation	3.67e-14	1.14e-11	2.96	15070	867	346	59	[DDX3X - dead (asp-glu-ala-asp) box helicase 3, x-linked, AKAP9 - a kinase (prka) anchor protein (yotiao) 9, MAP3K8 - mitogen-activated protein kinase kinase kinase 8, SDC4 - syndecan 4, OSM - oncostatin m, IQGAP1 - iq motif containing gtpase activating protein 1, LCP2 - lymphocyte cytosolic protein 2 (sh2 domain containing leukocyte protein of 76kda), PSEN1 - presenilin 1, ZAK - sterile alpha mo…
GO:0043067	regulation of programmed cell death	4.04e-14	1.23e-11	2.48	15070	1355	346	77	[PLAC8 - placenta-specific 8, DDX3X - dead (asp-glu-ala-asp) box helicase 3, x-linked, BIRC3 - baculoviral iap repeat containing 3, RYBP - ring1 and yy1 binding protein, PMAIP1 - phorbol-12-myristate-13-acetate-induced protein 1, FLNA - filamin a, alpha, PSEN1 - presenilin 1, ZAK - sterile alpha motif and leucine zipper containing kinase azk, FOXO3 - forkhead box o3, NOTCH2 - notch 2, MAP4K4 - mi…
GO:0031399	regulation of protein modification process	4.37e-14	1.3e-11	2.3	15070	1650	346	87	[LILRB2 - leukocyte immunoglobulin-like receptor, subfamily b (with tm and itim domains), member 2, DDX3X - dead (asp-glu-ala-asp) box helicase 3, x-linked, AKAP9 - a kinase (prka) anchor protein (yotiao) 9, BIRC3 - baculoviral iap repeat containing 3, MAP3K8 - mitogen-activated protein kinase kinase kinase 8, HEXIM1 - hexamethylene bis-acetamide inducible 1, SDC4 - syndecan 4, OSM - oncostatin m…
GO:0050776	regulation of immune response	5.22e-14	1.53e-11	2.94	15070	874	346	59	[LILRB2 - leukocyte immunoglobulin-like receptor, subfamily b (with tm and itim domains), member 2, DDX3X - dead (asp-glu-ala-asp) box helicase 3, x-linked, BIRC3 - baculoviral iap repeat containing 3, NCR3LG1 - natural killer cell cytotoxicity receptor 3 ligand 1, ZBTB1 - zinc finger and btb domain containing 1, HEXIM1 - hexamethylene bis-acetamide inducible 1, LCP2 - lymphocyte cytosolic protei…
GO:0042981	regulation of apoptotic process	6.09e-14	1.74e-11	2.48	15070	1337	346	76	[PLAC8 - placenta-specific 8, DDX3X - dead (asp-glu-ala-asp) box helicase 3, x-linked, BIRC3 - baculoviral iap repeat containing 3, RYBP - ring1 and yy1 binding protein, PMAIP1 - phorbol-12-myristate-13-acetate-induced protein 1, FLNA - filamin a, alpha, PSEN1 - presenilin 1, ZAK - sterile alpha motif and leucine zipper containing kinase azk, FOXO3 - forkhead box o3, NOTCH2 - notch 2, MAP4K4 - mi…
GO:0042327	positive regulation of phosphorylation	6.56e-14	1.85e-11	2.86	15070	930	346	61	[DDX3X - dead (asp-glu-ala-asp) box helicase 3, x-linked, AKAP9 - a kinase (prka) anchor protein (yotiao) 9, MAP3K8 - mitogen-activated protein kinase kinase kinase 8, SDC4 - syndecan 4, OSM - oncostatin m, IQGAP1 - iq motif containing gtpase activating protein 1, LCP2 - lymphocyte cytosolic protein 2 (sh2 domain containing leukocyte protein of 76kda), PSEN1 - presenilin 1, ZAK - sterile alpha mo…
GO:0010646	regulation of cell communication	6.91e-14	1.91e-11	1.85	15070	3036	346	129	[LILRB2 - leukocyte immunoglobulin-like receptor, subfamily b (with tm and itim domains), member 2, DDX3X - dead (asp-glu-ala-asp) box helicase 3, x-linked, AKAP9 - a kinase (prka) anchor protein (yotiao) 9, BIRC3 - baculoviral iap repeat containing 3, MAP3K8 - mitogen-activated protein kinase kinase kinase 8, HEXIM1 - hexamethylene bis-acetamide inducible 1, MIDN - midnolin, ABCA1 - atp-binding …
GO:0023051	regulation of signaling	7.44e-14	2.02e-11	1.84	15070	3074	346	130	[LILRB2 - leukocyte immunoglobulin-like receptor, subfamily b (with tm and itim domains), member 2, DDX3X - dead (asp-glu-ala-asp) box helicase 3, x-linked, AKAP9 - a kinase (prka) anchor protein (yotiao) 9, BIRC3 - baculoviral iap repeat containing 3, MAP3K8 - mitogen-activated protein kinase kinase kinase 8, HEXIM1 - hexamethylene bis-acetamide inducible 1, MIDN - midnolin, ABCA1 - atp-binding …
GO:0010941	regulation of cell death	9.42e-14	2.51e-11	2.38	15070	1464	346	80	[PLAC8 - placenta-specific 8, DDX3X - dead (asp-glu-ala-asp) box helicase 3, x-linked, BIRC3 - baculoviral iap repeat containing 3, RYBP - ring1 and yy1 binding protein, PMAIP1 - phorbol-12-myristate-13-acetate-induced protein 1, FLNA - filamin a, alpha, REL - v-rel avian reticuloendotheliosis viral oncogene homolog, PSEN1 - presenilin 1, ZAK - sterile alpha motif and leucine zipper containing ki…
GO:0001817	regulation of cytokine production	1.16e-13	3.05e-11	3.31	15070	644	346	49	[LILRB2 - leukocyte immunoglobulin-like receptor, subfamily b (with tm and itim domains), member 2, ATP2B1 - atpase, ca++ transporting, plasma membrane 1, DDX3X - dead (asp-glu-ala-asp) box helicase 3, x-linked, BIRC3 - baculoviral iap repeat containing 3, CD83 - cd83 molecule, OSM - oncostatin m, IQGAP1 - iq motif containing gtpase activating protein 1, REL - v-rel avian reticuloendotheliosis vi…
GO:0031324	negative regulation of cellular metabolic process	1.3e-13	3.34e-11	2.03	15070	2248	346	105	[DDX3X - dead (asp-glu-ala-asp) box helicase 3, x-linked, BIRC3 - baculoviral iap repeat containing 3, HEXIM1 - hexamethylene bis-acetamide inducible 1, MIDN - midnolin, IQGAP1 - iq motif containing gtpase activating protein 1, REL - v-rel avian reticuloendotheliosis viral oncogene homolog, FLNA - filamin a, alpha, PSEN1 - presenilin 1, SFMBT2 - scm-like with four mbt domains 2, PPP1R15B - protei…
GO:0051240	positive regulation of multicellular organismal process	1.34e-13	3.39e-11	2.35	15070	1503	346	81	[LILRB2 - leukocyte immunoglobulin-like receptor, subfamily b (with tm and itim domains), member 2, ATP2B1 - atpase, ca++ transporting, plasma membrane 1, PLAC8 - placenta-specific 8, DDX3X - dead (asp-glu-ala-asp) box helicase 3, x-linked, ZBTB1 - zinc finger and btb domain containing 1, CD83 - cd83 molecule, NUMB - numb homolog (drosophila), ABCA1 - atp-binding cassette, sub-family a (abc1), me…
GO:0071310	cellular response to organic substance	3.28e-13	8.17e-11	2.52	15070	1210	346	70	[LILRB2 - leukocyte immunoglobulin-like receptor, subfamily b (with tm and itim domains), member 2, ATP2B1 - atpase, ca++ transporting, plasma membrane 1, AKAP9 - a kinase (prka) anchor protein (yotiao) 9, TEX14 - testis expressed 14, ABCA1 - atp-binding cassette, sub-family a (abc1), member 1, TLE4 - transducin-like enhancer of split 4 (e(sp1) homolog, drosophila), LDLR - low density lipoprotein…
GO:0006955	immune response	3.78e-13	9.26e-11	2.99	15070	787	346	54	[LILRB2 - leukocyte immunoglobulin-like receptor, subfamily b (with tm and itim domains), member 2, DDX3X - dead (asp-glu-ala-asp) box helicase 3, x-linked, PTX3 - pentraxin 3, long, ZBTB1 - zinc finger and btb domain containing 1, CD83 - cd83 molecule, HEXIM1 - hexamethylene bis-acetamide inducible 1, OSM - oncostatin m, REL - v-rel avian reticuloendotheliosis viral oncogene homolog, LCP2 - lymp…
GO:0048585	negative regulation of response to stimulus	4.61e-13	1.11e-10	2.34	15070	1449	346	78	[DDX3X - dead (asp-glu-ala-asp) box helicase 3, x-linked, TLE4 - transducin-like enhancer of split 4 (e(sp1) homolog, drosophila), LDLR - low density lipoprotein receptor, ABL2 - c-abl oncogene 2, non-receptor tyrosine kinase, PSEN1 - presenilin 1, TANK - traf family member-associated nfkb activator, LFNG - lfng o-fucosylpeptide 3-beta-n-acetylglucosaminyltransferase, PPP1R15B - protein phosphata…
GO:0043207	response to external biotic stimulus	5.69e-13	1.35e-10	3.13	15070	696	346	50	[LILRB2 - leukocyte immunoglobulin-like receptor, subfamily b (with tm and itim domains), member 2, PLAC8 - placenta-specific 8, DDX3X - dead (asp-glu-ala-asp) box helicase 3, x-linked, PTX3 - pentraxin 3, long, ABCA1 - atp-binding cassette, sub-family a (abc1), member 1, PMAIP1 - phorbol-12-myristate-13-acetate-induced protein 1, FLNA - filamin a, alpha, C15orf48 - chromosome 15 open reading fra…
GO:0009607	response to biotic stimulus	6.19e-13	1.45e-10	3.08	15070	722	346	51	[LILRB2 - leukocyte immunoglobulin-like receptor, subfamily b (with tm and itim domains), member 2, PLAC8 - placenta-specific 8, DDX3X - dead (asp-glu-ala-asp) box helicase 3, x-linked, PTX3 - pentraxin 3, long, ABCA1 - atp-binding cassette, sub-family a (abc1), member 1, PMAIP1 - phorbol-12-myristate-13-acetate-induced protein 1, FLNA - filamin a, alpha, C15orf48 - chromosome 15 open reading fra…
GO:0065009	regulation of molecular function	6.23e-13	1.43e-10	1.9	15070	2638	346	115	[DDX3X - dead (asp-glu-ala-asp) box helicase 3, x-linked, AKAP9 - a kinase (prka) anchor protein (yotiao) 9, BIRC3 - baculoviral iap repeat containing 3, MAP3K8 - mitogen-activated protein kinase kinase kinase 8, HEXIM1 - hexamethylene bis-acetamide inducible 1, MIDN - midnolin, SDC4 - syndecan 4, PMAIP1 - phorbol-12-myristate-13-acetate-induced protein 1, IQGAP1 - iq motif containing gtpase acti…
GO:1902533	positive regulation of intracellular signal transduction	9.65e-13	2.19e-10	2.72	15070	962	346	60	[DDX3X - dead (asp-glu-ala-asp) box helicase 3, x-linked, BIRC3 - baculoviral iap repeat containing 3, MAP3K8 - mitogen-activated protein kinase kinase kinase 8, HEXIM1 - hexamethylene bis-acetamide inducible 1, OSM - oncostatin m, PMAIP1 - phorbol-12-myristate-13-acetate-induced protein 1, IQGAP1 - iq motif containing gtpase activating protein 1, FLNA - filamin a, alpha, REL - v-rel avian reticu…
GO:1901700	response to oxygen-containing compound	1.22e-12	2.73e-10	2.5	15070	1187	346	68	[LILRB2 - leukocyte immunoglobulin-like receptor, subfamily b (with tm and itim domains), member 2, ATP2B1 - atpase, ca++ transporting, plasma membrane 1, AKAP9 - a kinase (prka) anchor protein (yotiao) 9, ABCA1 - atp-binding cassette, sub-family a (abc1), member 1, LDLR - low density lipoprotein receptor, IQGAP1 - iq motif containing gtpase activating protein 1, ABL2 - c-abl oncogene 2, non-rece…
GO:0009605	response to external stimulus	2.26e-12	4.99e-10	2.42	15070	1260	346	70	[LILRB2 - leukocyte immunoglobulin-like receptor, subfamily b (with tm and itim domains), member 2, ATP2B1 - atpase, ca++ transporting, plasma membrane 1, PLAC8 - placenta-specific 8, DDX3X - dead (asp-glu-ala-asp) box helicase 3, x-linked, PTX3 - pentraxin 3, long, ABCA1 - atp-binding cassette, sub-family a (abc1), member 1, LDLR - low density lipoprotein receptor, PMAIP1 - phorbol-12-myristate-…
GO:0051172	negative regulation of nitrogen compound metabolic process	3.16e-12	6.87e-10	2.01	15070	2099	346	97	[LILRB2 - leukocyte immunoglobulin-like receptor, subfamily b (with tm and itim domains), member 2, DDX3X - dead (asp-glu-ala-asp) box helicase 3, x-linked, BIRC3 - baculoviral iap repeat containing 3, HEXIM1 - hexamethylene bis-acetamide inducible 1, LDLR - low density lipoprotein receptor, REL - v-rel avian reticuloendotheliosis viral oncogene homolog, FLNA - filamin a, alpha, PSEN1 - presenili…
GO:0051239	regulation of multicellular organismal process	4.14e-12	8.86e-10	1.84	15070	2747	346	116	[LILRB2 - leukocyte immunoglobulin-like receptor, subfamily b (with tm and itim domains), member 2, DDX3X - dead (asp-glu-ala-asp) box helicase 3, x-linked, PLAC8 - placenta-specific 8, AKAP9 - a kinase (prka) anchor protein (yotiao) 9, BIRC3 - baculoviral iap repeat containing 3, CD83 - cd83 molecule, ABCA1 - atp-binding cassette, sub-family a (abc1), member 1, DENND5A - denn/madd domain contain…
GO:0010605	negative regulation of macromolecule metabolic process	4.96e-12	1.05e-09	1.93	15070	2346	346	104	[LILRB2 - leukocyte immunoglobulin-like receptor, subfamily b (with tm and itim domains), member 2, DDX3X - dead (asp-glu-ala-asp) box helicase 3, x-linked, BIRC3 - baculoviral iap repeat containing 3, HEXIM1 - hexamethylene bis-acetamide inducible 1, ZCCHC6 - zinc finger, cchc domain containing 6, LDLR - low density lipoprotein receptor, REL - v-rel avian reticuloendotheliosis viral oncogene hom…
GO:0001819	positive regulation of cytokine production	9.13e-12	1.9e-09	3.83	15070	398	346	35	[LILRB2 - leukocyte immunoglobulin-like receptor, subfamily b (with tm and itim domains), member 2, FFAR2 - free fatty acid receptor 2, LRRFIP1 - leucine rich repeat (in flii) interacting protein 1, DDX3X - dead (asp-glu-ala-asp) box helicase 3, x-linked, EREG - epiregulin, CD83 - cd83 molecule, ADAM17 - adam metallopeptidase domain 17, RGCC - regulator of cell cycle, MALT1 - mucosa associated ly…
GO:0010468	regulation of gene expression	9.6e-12	1.97e-09	1.64	15070	3906	346	147	[WTAP - wilms tumor 1 associated protein, DDX3X - dead (asp-glu-ala-asp) box helicase 3, x-linked, PLAC8 - placenta-specific 8, BIRC3 - baculoviral iap repeat containing 3, ARID4B - at rich interactive domain 4b (rbp1-like), HEXIM1 - hexamethylene bis-acetamide inducible 1, ZCCHC6 - zinc finger, cchc domain containing 6, LDLR - low density lipoprotein receptor, OSM - oncostatin m, FLNA - filamin …
GO:0045321	leukocyte activation	1.09e-11	2.2e-09	2.81	15070	805	346	52	[LILRB2 - leukocyte immunoglobulin-like receptor, subfamily b (with tm and itim domains), member 2, CLEC12A - c-type lectin domain family 12, member a, PLAC8 - placenta-specific 8, DDX3X - dead (asp-glu-ala-asp) box helicase 3, x-linked, PTX3 - pentraxin 3, long, ZBTB1 - zinc finger and btb domain containing 1, IQGAP1 - iq motif containing gtpase activating protein 1, CD58 - cd58 molecule, LCP2 -…
GO:0001775	cell activation	1.12e-11	2.23e-09	2.68	15070	911	346	56	[LILRB2 - leukocyte immunoglobulin-like receptor, subfamily b (with tm and itim domains), member 2, CLEC12A - c-type lectin domain family 12, member a, PLAC8 - placenta-specific 8, DDX3X - dead (asp-glu-ala-asp) box helicase 3, x-linked, PTX3 - pentraxin 3, long, ZBTB1 - zinc finger and btb domain containing 1, IQGAP1 - iq motif containing gtpase activating protein 1, CD58 - cd58 molecule, FLNA -…
GO:0050900	leukocyte migration	1.39e-11	2.75e-09	4.64	15070	263	346	28	[ITGA5 - integrin, alpha 5 (fibronectin receptor, alpha polypeptide), ICAM1 - intercellular adhesion molecule 1, FFAR2 - free fatty acid receptor 2, SDC4 - syndecan 4, CD58 - cd58 molecule, ITGAX - integrin, alpha x (complement component 3 receptor 4 subunit), AMICA1 - adhesion molecule, interacts with cxadr antigen 1, SELL - selectin l, S100A12 - s100 calcium binding protein a12, EMR2 - egf-like…
GO:0043408	regulation of MAPK cascade	1.57e-11	3.05e-09	3.08	15070	636	346	45	[ICAM1 - intercellular adhesion molecule 1, TRIB1 - tribbles homolog 1 (drosophila), MAP3K8 - mitogen-activated protein kinase kinase kinase 8, ERN1 - endoplasmic reticulum to nucleus signaling 1, OSM - oncostatin m, IQGAP1 - iq motif containing gtpase activating protein 1, SPAG9 - sperm associated antigen 9, PSEN1 - presenilin 1, ZAK - sterile alpha motif and leucine zipper containing kinase azk…
GO:0010648	negative regulation of cell communication	1.86e-11	3.58e-09	2.39	15070	1202	346	66	[DDX3X - dead (asp-glu-ala-asp) box helicase 3, x-linked, MIDN - midnolin, TLE4 - transducin-like enhancer of split 4 (e(sp1) homolog, drosophila), OSM - oncostatin m, ABL2 - c-abl oncogene 2, non-receptor tyrosine kinase, PSEN1 - presenilin 1, TANK - traf family member-associated nfkb activator, LFNG - lfng o-fucosylpeptide 3-beta-n-acetylglucosaminyltransferase, PPP1R15B - protein phosphatase 1…
GO:0023057	negative regulation of signaling	2e-11	3.8e-09	2.39	15070	1204	346	66	[DDX3X - dead (asp-glu-ala-asp) box helicase 3, x-linked, MIDN - midnolin, TLE4 - transducin-like enhancer of split 4 (e(sp1) homolog, drosophila), OSM - oncostatin m, ABL2 - c-abl oncogene 2, non-receptor tyrosine kinase, PSEN1 - presenilin 1, TANK - traf family member-associated nfkb activator, LFNG - lfng o-fucosylpeptide 3-beta-n-acetylglucosaminyltransferase, PPP1R15B - protein phosphatase 1…
GO:0030155	regulation of cell adhesion	2.51e-11	4.71e-09	3.04	15070	645	346	45	[ITGA5 - integrin, alpha 5 (fibronectin receptor, alpha polypeptide), LILRB2 - leukocyte immunoglobulin-like receptor, subfamily b (with tm and itim domains), member 2, ICAM1 - intercellular adhesion molecule 1, NFKBID - nuclear factor of kappa light polypeptide gene enhancer in b-cells inhibitor, delta, CD83 - cd83 molecule, MAP3K8 - mitogen-activated protein kinase kinase kinase 8, ZBTB1 - zinc…
GO:0045859	regulation of protein kinase activity	2.76e-11	5.12e-09	2.9	15070	722	346	48	[PRKAG2 - protein kinase, amp-activated, gamma 2 non-catalytic subunit, DDX3X - dead (asp-glu-ala-asp) box helicase 3, x-linked, EREG - epiregulin, TRIB1 - tribbles homolog 1 (drosophila), MAP3K8 - mitogen-activated protein kinase kinase kinase 8, ADAM17 - adam metallopeptidase domain 17, HEXIM1 - hexamethylene bis-acetamide inducible 1, ERN1 - endoplasmic reticulum to nucleus signaling 1, SDC4 -…
GO:0060548	negative regulation of cell death	2.9e-11	5.31e-09	2.71	15070	853	346	53	[PLAC8 - placenta-specific 8, DDX3X - dead (asp-glu-ala-asp) box helicase 3, x-linked, BIRC3 - baculoviral iap repeat containing 3, REL - v-rel avian reticuloendotheliosis viral oncogene homolog, FLNA - filamin a, alpha, PSEN1 - presenilin 1, MAP4K4 - mitogen-activated protein kinase kinase kinase kinase 4, NOTCH2 - notch 2, ZC3H12A - zinc finger ccch-type containing 12a, VEGFA - vascular endothe…
GO:0043069	negative regulation of programmed cell death	3.13e-11	5.67e-09	2.81	15070	776	346	50	[PLAC8 - placenta-specific 8, DDX3X - dead (asp-glu-ala-asp) box helicase 3, x-linked, BIRC3 - baculoviral iap repeat containing 3, FLNA - filamin a, alpha, PSEN1 - presenilin 1, MAP4K4 - mitogen-activated protein kinase kinase kinase kinase 4, NOTCH2 - notch 2, ZC3H12A - zinc finger ccch-type containing 12a, VEGFA - vascular endothelial growth factor a, CFLAR - casp8 and fadd-like apoptosis regu…
GO:0009967	positive regulation of signal transduction	3.32e-11	5.94e-09	2.22	15070	1455	346	74	[DDX3X - dead (asp-glu-ala-asp) box helicase 3, x-linked, BIRC3 - baculoviral iap repeat containing 3, MAP3K8 - mitogen-activated protein kinase kinase kinase 8, HEXIM1 - hexamethylene bis-acetamide inducible 1, OSM - oncostatin m, PMAIP1 - phorbol-12-myristate-13-acetate-induced protein 1, IQGAP1 - iq motif containing gtpase activating protein 1, FLNA - filamin a, alpha, REL - v-rel avian reticu…
GO:0045860	positive regulation of protein kinase activity	3.59e-11	6.35e-09	3.41	15070	485	346	38	[PRKAG2 - protein kinase, amp-activated, gamma 2 non-catalytic subunit, DDX3X - dead (asp-glu-ala-asp) box helicase 3, x-linked, EREG - epiregulin, MAP3K8 - mitogen-activated protein kinase kinase kinase 8, ADAM17 - adam metallopeptidase domain 17, ERN1 - endoplasmic reticulum to nucleus signaling 1, SDC4 - syndecan 4, RGCC - regulator of cell cycle, MALT1 - mucosa associated lymphoid tissue lymp…
GO:0043068	positive regulation of programmed cell death	4.02e-11	7.02e-09	3.1	15070	605	346	43	[DDX3X - dead (asp-glu-ala-asp) box helicase 3, x-linked, NFKBID - nuclear factor of kappa light polypeptide gene enhancer in b-cells inhibitor, delta, PHLDA1 - pleckstrin homology-like domain, family a, member 1, RYBP - ring1 and yy1 binding protein, G0S2 - g0/g1switch 2, SQSTM1 - sequestosome 1, TP53BP2 - tumor protein p53 binding protein, 2, MIR29A - microrna 29a, RGCC - regulator of cell cycl…
GO:0043066	negative regulation of apoptotic process	4.73e-11	8.17e-09	2.81	15070	759	346	49	[PLAC8 - placenta-specific 8, DDX3X - dead (asp-glu-ala-asp) box helicase 3, x-linked, BIRC3 - baculoviral iap repeat containing 3, FLNA - filamin a, alpha, PSEN1 - presenilin 1, MAP4K4 - mitogen-activated protein kinase kinase kinase kinase 4, NOTCH2 - notch 2, ZC3H12A - zinc finger ccch-type containing 12a, VEGFA - vascular endothelial growth factor a, CFLAR - casp8 and fadd-like apoptosis regu…
GO:0022407	regulation of cell-cell adhesion	4.85e-11	8.27e-09	3.79	15070	379	346	33	[ICAM1 - intercellular adhesion molecule 1, LILRB2 - leukocyte immunoglobulin-like receptor, subfamily b (with tm and itim domains), member 2, NFKBID - nuclear factor of kappa light polypeptide gene enhancer in b-cells inhibitor, delta, ZBTB1 - zinc finger and btb domain containing 1, MAP3K8 - mitogen-activated protein kinase kinase kinase 8, CD83 - cd83 molecule, SDC4 - syndecan 4, RGCC - regula…
GO:1901701	cellular response to oxygen-containing compound	6.81e-11	1.15e-08	2.82	15070	741	346	48	[LILRB2 - leukocyte immunoglobulin-like receptor, subfamily b (with tm and itim domains), member 2, ICAM1 - intercellular adhesion molecule 1, FFAR2 - free fatty acid receptor 2, ATP2B1 - atpase, ca++ transporting, plasma membrane 1, AKAP9 - a kinase (prka) anchor protein (yotiao) 9, ABCA1 - atp-binding cassette, sub-family a (abc1), member 1, ERN1 - endoplasmic reticulum to nucleus signaling 1, …
GO:0051248	negative regulation of protein metabolic process	6.82e-11	1.14e-08	2.53	15070	982	346	57	[LILRB2 - leukocyte immunoglobulin-like receptor, subfamily b (with tm and itim domains), member 2, DDX3X - dead (asp-glu-ala-asp) box helicase 3, x-linked, BIRC3 - baculoviral iap repeat containing 3, PTX3 - pentraxin 3, long, RYBP - ring1 and yy1 binding protein, HEXIM1 - hexamethylene bis-acetamide inducible 1, LDLR - low density lipoprotein receptor, FLNA - filamin a, alpha, PSEN1 - presenili…
GO:0050707	regulation of cytokine secretion	7.34e-11	1.21e-08	5.54	15070	173	346	22	[ZC3H12A - zinc finger ccch-type containing 12a, MBP - myelin basic protein, FFAR2 - free fatty acid receptor 2, IL1R2 - interleukin 1 receptor, type ii, RIPK2 - receptor-interacting serine-threonine kinase 2, EZR - ezrin, FCN1 - ficolin (collagen/fibrinogen domain containing) 1, IL1B - interleukin 1, beta, GBP1 - guanylate binding protein 1, interferon-inducible, IL1A - interleukin 1, alpha, LIL…
GO:0050793	regulation of developmental process	7.96e-11	1.3e-08	1.89	15070	2286	346	99	[LILRB2 - leukocyte immunoglobulin-like receptor, subfamily b (with tm and itim domains), member 2, PLAC8 - placenta-specific 8, CD83 - cd83 molecule, DENND5A - denn/madd domain containing 5a, ABCA1 - atp-binding cassette, sub-family a (abc1), member 1, LDLR - low density lipoprotein receptor, OSM - oncostatin m, IQGAP1 - iq motif containing gtpase activating protein 1, FLNA - filamin a, alpha, A…
GO:0009968	negative regulation of signal transduction	7.98e-11	1.29e-08	2.4	15070	1127	346	62	[DDX3X - dead (asp-glu-ala-asp) box helicase 3, x-linked, TLE4 - transducin-like enhancer of split 4 (e(sp1) homolog, drosophila), ABL2 - c-abl oncogene 2, non-receptor tyrosine kinase, PSEN1 - presenilin 1, LFNG - lfng o-fucosylpeptide 3-beta-n-acetylglucosaminyltransferase, TANK - traf family member-associated nfkb activator, PPP1R15B - protein phosphatase 1, regulatory subunit 15b, FOXO3 - for…
GO:0010647	positive regulation of cell communication	8.57e-11	1.37e-08	2.13	15070	1577	346	77	[DDX3X - dead (asp-glu-ala-asp) box helicase 3, x-linked, BIRC3 - baculoviral iap repeat containing 3, MAP3K8 - mitogen-activated protein kinase kinase kinase 8, HEXIM1 - hexamethylene bis-acetamide inducible 1, OSM - oncostatin m, PMAIP1 - phorbol-12-myristate-13-acetate-induced protein 1, IQGAP1 - iq motif containing gtpase activating protein 1, REL - v-rel avian reticuloendotheliosis viral onc…
GO:0033674	positive regulation of kinase activity	9.73e-11	1.54e-08	3.17	15070	549	346	40	[PRKAG2 - protein kinase, amp-activated, gamma 2 non-catalytic subunit, DDX3X - dead (asp-glu-ala-asp) box helicase 3, x-linked, EREG - epiregulin, MAP3K8 - mitogen-activated protein kinase kinase kinase 8, ADAM17 - adam metallopeptidase domain 17, ERN1 - endoplasmic reticulum to nucleus signaling 1, SDC4 - syndecan 4, RGCC - regulator of cell cycle, MALT1 - mucosa associated lymphoid tissue lymp…
GO:0023056	positive regulation of signaling	1.09e-10	1.71e-08	2.12	15070	1585	346	77	[DDX3X - dead (asp-glu-ala-asp) box helicase 3, x-linked, BIRC3 - baculoviral iap repeat containing 3, MAP3K8 - mitogen-activated protein kinase kinase kinase 8, HEXIM1 - hexamethylene bis-acetamide inducible 1, OSM - oncostatin m, PMAIP1 - phorbol-12-myristate-13-acetate-induced protein 1, IQGAP1 - iq motif containing gtpase activating protein 1, REL - v-rel avian reticuloendotheliosis viral onc…
GO:0043065	positive regulation of apoptotic process	1.12e-10	1.73e-08	3.05	15070	600	346	42	[DDX3X - dead (asp-glu-ala-asp) box helicase 3, x-linked, NFKBID - nuclear factor of kappa light polypeptide gene enhancer in b-cells inhibitor, delta, PHLDA1 - pleckstrin homology-like domain, family a, member 1, RYBP - ring1 and yy1 binding protein, G0S2 - g0/g1switch 2, SQSTM1 - sequestosome 1, TP53BP2 - tumor protein p53 binding protein, 2, MIR29A - microrna 29a, RGCC - regulator of cell cycl…
GO:0010942	positive regulation of cell death	1.14e-10	1.75e-08	2.95	15070	650	346	44	[DDX3X - dead (asp-glu-ala-asp) box helicase 3, x-linked, NFKBID - nuclear factor of kappa light polypeptide gene enhancer in b-cells inhibitor, delta, PHLDA1 - pleckstrin homology-like domain, family a, member 1, RYBP - ring1 and yy1 binding protein, G0S2 - g0/g1switch 2, SQSTM1 - sequestosome 1, TP53BP2 - tumor protein p53 binding protein, 2, MIR29A - microrna 29a, RGCC - regulator of cell cycl…
GO:0050790	regulation of catalytic activity	1.2e-10	1.82e-08	1.94	15070	2069	346	92	[DDX3X - dead (asp-glu-ala-asp) box helicase 3, x-linked, AKAP9 - a kinase (prka) anchor protein (yotiao) 9, BIRC3 - baculoviral iap repeat containing 3, PTX3 - pentraxin 3, long, MAP3K8 - mitogen-activated protein kinase kinase kinase 8, HEXIM1 - hexamethylene bis-acetamide inducible 1, MIDN - midnolin, SDC4 - syndecan 4, IQGAP1 - iq motif containing gtpase activating protein 1, PMAIP1 - phorbol…
GO:0002237	response to molecule of bacterial origin	1.27e-10	1.91e-08	4.37	15070	269	346	27	[ICAM1 - intercellular adhesion molecule 1, LILRB2 - leukocyte immunoglobulin-like receptor, subfamily b (with tm and itim domains), member 2, TRIB1 - tribbles homolog 1 (drosophila), ADAM17 - adam metallopeptidase domain 17, ABCA1 - atp-binding cassette, sub-family a (abc1), member 1, PTGER2 - prostaglandin e receptor 2 (subtype ep2), 53kda, NLRP3 - nlr family, pyrin domain containing 3, PTGS2 -…
GO:0002252	immune effector process	1.28e-10	1.91e-08	2.66	15070	834	346	51	[LILRB2 - leukocyte immunoglobulin-like receptor, subfamily b (with tm and itim domains), member 2, CLEC12A - c-type lectin domain family 12, member a, PLAC8 - placenta-specific 8, DDX3X - dead (asp-glu-ala-asp) box helicase 3, x-linked, PTX3 - pentraxin 3, long, PMAIP1 - phorbol-12-myristate-13-acetate-induced protein 1, IQGAP1 - iq motif containing gtpase activating protein 1, CD58 - cd58 molec…
GO:1902532	negative regulation of intracellular signal transduction	1.34e-10	1.98e-08	3.33	15070	484	346	37	[DDX3X - dead (asp-glu-ala-asp) box helicase 3, x-linked, NFKBID - nuclear factor of kappa light polypeptide gene enhancer in b-cells inhibitor, delta, MIR29A - microrna 29a, NFE2L2 - nuclear factor (erythroid-derived 2)-like 2, ABL2 - c-abl oncogene 2, non-receptor tyrosine kinase, NLRP3 - nlr family, pyrin domain containing 3, PTGS2 - prostaglandin-endoperoxide synthase 2 (prostaglandin g/h syn…
GO:0043549	regulation of kinase activity	1.71e-10	2.49e-08	2.68	15070	814	346	50	[DDX3X - dead (asp-glu-ala-asp) box helicase 3, x-linked, MAP3K8 - mitogen-activated protein kinase kinase kinase 8, HEXIM1 - hexamethylene bis-acetamide inducible 1, MIDN - midnolin, SDC4 - syndecan 4, IQGAP1 - iq motif containing gtpase activating protein 1, LCP2 - lymphocyte cytosolic protein 2 (sh2 domain containing leukocyte protein of 76kda), PSEN1 - presenilin 1, ZAK - sterile alpha motif …
GO:0032496	response to lipopolysaccharide	1.84e-10	2.66e-08	4.46	15070	254	346	26	[ICAM1 - intercellular adhesion molecule 1, LILRB2 - leukocyte immunoglobulin-like receptor, subfamily b (with tm and itim domains), member 2, TRIB1 - tribbles homolog 1 (drosophila), ADAM17 - adam metallopeptidase domain 17, ABCA1 - atp-binding cassette, sub-family a (abc1), member 1, PTGER2 - prostaglandin e receptor 2 (subtype ep2), 53kda, NLRP3 - nlr family, pyrin domain containing 3, PTGS2 -…
GO:0043410	positive regulation of MAPK cascade	2.3e-10	3.3e-08	3.34	15070	470	346	36	[ICAM1 - intercellular adhesion molecule 1, MAP3K8 - mitogen-activated protein kinase kinase kinase 8, ERN1 - endoplasmic reticulum to nucleus signaling 1, OSM - oncostatin m, IQGAP1 - iq motif containing gtpase activating protein 1, SPAG9 - sperm associated antigen 9, PSEN1 - presenilin 1, ZAK - sterile alpha motif and leucine zipper containing kinase azk, NOTCH2 - notch 2, MAP2K3 - mitogen-acti…
GO:0019219	regulation of nucleobase-containing compound metabolic process	2.31e-10	3.28e-08	1.64	15070	3539	346	133	[WTAP - wilms tumor 1 associated protein, DDX3X - dead (asp-glu-ala-asp) box helicase 3, x-linked, PLAC8 - placenta-specific 8, ARID4B - at rich interactive domain 4b (rbp1-like), HEXIM1 - hexamethylene bis-acetamide inducible 1, OSM - oncostatin m, FLNA - filamin a, alpha, REL - v-rel avian reticuloendotheliosis viral oncogene homolog, PSEN1 - presenilin 1, SFMBT2 - scm-like with four mbt domain…
GO:0045785	positive regulation of cell adhesion	2.98e-10	4.19e-08	3.63	15070	384	346	32	[ITGA5 - integrin, alpha 5 (fibronectin receptor, alpha polypeptide), ICAM1 - intercellular adhesion molecule 1, LILRB2 - leukocyte immunoglobulin-like receptor, subfamily b (with tm and itim domains), member 2, NFKBID - nuclear factor of kappa light polypeptide gene enhancer in b-cells inhibitor, delta, ZBTB1 - zinc finger and btb domain containing 1, MAP3K8 - mitogen-activated protein kinase ki…
GO:1903037	regulation of leukocyte cell-cell adhesion	5.06e-10	7.05e-08	4.11	15070	286	346	27	[ICAM1 - intercellular adhesion molecule 1, LILRB2 - leukocyte immunoglobulin-like receptor, subfamily b (with tm and itim domains), member 2, NFKBID - nuclear factor of kappa light polypeptide gene enhancer in b-cells inhibitor, delta, CD83 - cd83 molecule, MAP3K8 - mitogen-activated protein kinase kinase kinase 8, ZBTB1 - zinc finger and btb domain containing 1, SDC4 - syndecan 4, MALT1 - mucos…
GO:0002274	myeloid leukocyte activation	7.2e-10	9.95e-08	3.08	15070	538	346	38	[LILRA3 - leukocyte immunoglobulin-like receptor, subfamily a (without tm domain), member 3, LILRB2 - leukocyte immunoglobulin-like receptor, subfamily b (with tm and itim domains), member 2, CLEC12A - c-type lectin domain family 12, member a, DDX3X - dead (asp-glu-ala-asp) box helicase 3, x-linked, PLAC8 - placenta-specific 8, LTA4H - leukotriene a4 hydrolase, PTX3 - pentraxin 3, long, LPCAT1 - …
GO:0044093	positive regulation of molecular function	8.94e-10	1.22e-07	2.04	15070	1626	346	76	[DDX3X - dead (asp-glu-ala-asp) box helicase 3, x-linked, AKAP9 - a kinase (prka) anchor protein (yotiao) 9, MAP3K8 - mitogen-activated protein kinase kinase kinase 8, SDC4 - syndecan 4, PMAIP1 - phorbol-12-myristate-13-acetate-induced protein 1, IQGAP1 - iq motif containing gtpase activating protein 1, ABL2 - c-abl oncogene 2, non-receptor tyrosine kinase, LCP2 - lymphocyte cytosolic protein 2 (…
GO:0051094	positive regulation of developmental process	9.08e-10	1.23e-07	2.26	15070	1197	346	62	[LILRB2 - leukocyte immunoglobulin-like receptor, subfamily b (with tm and itim domains), member 2, ATP2B1 - atpase, ca++ transporting, plasma membrane 1, ZBTB1 - zinc finger and btb domain containing 1, CD83 - cd83 molecule, NUMB - numb homolog (drosophila), IQGAP1 - iq motif containing gtpase activating protein 1, ABL2 - c-abl oncogene 2, non-receptor tyrosine kinase, FLNA - filamin a, alpha, P…
GO:0051347	positive regulation of transferase activity	1.33e-09	1.79e-07	2.86	15070	625	346	41	[PRKAG2 - protein kinase, amp-activated, gamma 2 non-catalytic subunit, DDX3X - dead (asp-glu-ala-asp) box helicase 3, x-linked, EREG - epiregulin, MAP3K8 - mitogen-activated protein kinase kinase kinase 8, ADAM17 - adam metallopeptidase domain 17, ERN1 - endoplasmic reticulum to nucleus signaling 1, SDC4 - syndecan 4, RGCC - regulator of cell cycle, MALT1 - mucosa associated lymphoid tissue lymp…
GO:0044092	negative regulation of molecular function	1.38e-09	1.84e-07	2.41	15070	977	346	54	[DDX3X - dead (asp-glu-ala-asp) box helicase 3, x-linked, BIRC3 - baculoviral iap repeat containing 3, AKAP9 - a kinase (prka) anchor protein (yotiao) 9, PTX3 - pentraxin 3, long, TEX14 - testis expressed 14, HEXIM1 - hexamethylene bis-acetamide inducible 1, MIDN - midnolin, IQGAP1 - iq motif containing gtpase activating protein 1, FLNA - filamin a, alpha, PSEN1 - presenilin 1, ZC3H12A - zinc fin…
GO:0045597	positive regulation of cell differentiation	1.44e-09	1.9e-07	2.51	15070	866	346	50	[LILRB2 - leukocyte immunoglobulin-like receptor, subfamily b (with tm and itim domains), member 2, ZBTB1 - zinc finger and btb domain containing 1, CD83 - cd83 molecule, NUMB - numb homolog (drosophila), IQGAP1 - iq motif containing gtpase activating protein 1, ABL2 - c-abl oncogene 2, non-receptor tyrosine kinase, FLNA - filamin a, alpha, PSEN1 - presenilin 1, FOXO3 - forkhead box o3, NOTCH2 - …
GO:0071900	regulation of protein serine/threonine kinase activity	1.46e-09	1.91e-07	3.18	15070	479	346	35	[PRKAG2 - protein kinase, amp-activated, gamma 2 non-catalytic subunit, DDX3X - dead (asp-glu-ala-asp) box helicase 3, x-linked, MAP3K8 - mitogen-activated protein kinase kinase kinase 8, TRIB1 - tribbles homolog 1 (drosophila), ADAM17 - adam metallopeptidase domain 17, HEXIM1 - hexamethylene bis-acetamide inducible 1, ERN1 - endoplasmic reticulum to nucleus signaling 1, RGCC - regulator of cell …
GO:0032269	negative regulation of cellular protein metabolic process	1.51e-09	1.96e-07	2.45	15070	923	346	52	[DDX3X - dead (asp-glu-ala-asp) box helicase 3, x-linked, BIRC3 - baculoviral iap repeat containing 3, RYBP - ring1 and yy1 binding protein, HEXIM1 - hexamethylene bis-acetamide inducible 1, PSEN1 - presenilin 1, PPP1R15B - protein phosphatase 1, regulatory subunit 15b, ZC3H12A - zinc finger ccch-type containing 12a, VEGFA - vascular endothelial growth factor a, TNIP1 - tnfaip3 interacting protei…
GO:0006357	regulation of transcription by RNA polymerase II	1.59e-09	2.05e-07	1.93	15070	1873	346	83	[PURB - purine-rich element binding protein b, PLAC8 - placenta-specific 8, DDX3X - dead (asp-glu-ala-asp) box helicase 3, x-linked, ARID4B - at rich interactive domain 4b (rbp1-like), ZBTB1 - zinc finger and btb domain containing 1, RYBP - ring1 and yy1 binding protein, HEXIM1 - hexamethylene bis-acetamide inducible 1, TLE4 - transducin-like enhancer of split 4 (e(sp1) homolog, drosophila), OSM …
GO:0033993	response to lipid	1.78e-09	2.27e-07	2.78	15070	657	346	42	[LILRB2 - leukocyte immunoglobulin-like receptor, subfamily b (with tm and itim domains), member 2, ICAM1 - intercellular adhesion molecule 1, FFAR2 - free fatty acid receptor 2, ATP2B1 - atpase, ca++ transporting, plasma membrane 1, TRIB1 - tribbles homolog 1 (drosophila), ADAM17 - adam metallopeptidase domain 17, ABCA1 - atp-binding cassette, sub-family a (abc1), member 1, PTGER2 - prostaglandi…
GO:0045936	negative regulation of phosphate metabolic process	2.48e-09	3.15e-07	3.06	15070	513	346	36	[PRKAG2 - protein kinase, amp-activated, gamma 2 non-catalytic subunit, TRIB1 - tribbles homolog 1 (drosophila), LPCAT1 - lysophosphatidylcholine acyltransferase 1, HEXIM1 - hexamethylene bis-acetamide inducible 1, C9orf72 - chromosome 9 open reading frame 72, MIDN - midnolin, IQGAP1 - iq motif containing gtpase activating protein 1, PSEN1 - presenilin 1, PPP1R15B - protein phosphatase 1, regulat…
GO:0031347	regulation of defense response	2.49e-09	3.12e-07	2.67	15070	717	346	44	[FFAR2 - free fatty acid receptor 2, DDX3X - dead (asp-glu-ala-asp) box helicase 3, x-linked, BIRC3 - baculoviral iap repeat containing 3, IL1R2 - interleukin 1 receptor, type ii, EREG - epiregulin, UBE2D1 - ubiquitin-conjugating enzyme e2d 1, HEXIM1 - hexamethylene bis-acetamide inducible 1, OSM - oncostatin m, MALT1 - mucosa associated lymphoid tissue lymphoma translocation gene 1, LDLR - low d…
GO:0010563	negative regulation of phosphorus metabolic process	2.62e-09	3.26e-07	3.05	15070	514	346	36	[PRKAG2 - protein kinase, amp-activated, gamma 2 non-catalytic subunit, TRIB1 - tribbles homolog 1 (drosophila), LPCAT1 - lysophosphatidylcholine acyltransferase 1, HEXIM1 - hexamethylene bis-acetamide inducible 1, C9orf72 - chromosome 9 open reading frame 72, MIDN - midnolin, IQGAP1 - iq motif containing gtpase activating protein 1, PSEN1 - presenilin 1, PPP1R15B - protein phosphatase 1, regulat…
GO:0050778	positive regulation of immune response	3.31e-09	4.09e-07	2.81	15070	619	346	40	[FFAR2 - free fatty acid receptor 2, DDX3X - dead (asp-glu-ala-asp) box helicase 3, x-linked, BIRC3 - baculoviral iap repeat containing 3, NFKBID - nuclear factor of kappa light polypeptide gene enhancer in b-cells inhibitor, delta, EREG - epiregulin, ZBTB1 - zinc finger and btb domain containing 1, UBE2D1 - ubiquitin-conjugating enzyme e2d 1, HEXIM1 - hexamethylene bis-acetamide inducible 1, RGC…
GO:2000145	regulation of cell motility	3.68e-09	4.51e-07	2.5	15070	835	346	48	[ITGA5 - integrin, alpha 5 (fibronectin receptor, alpha polypeptide), ICAM1 - intercellular adhesion molecule 1, EREG - epiregulin, TRIB1 - tribbles homolog 1 (drosophila), NUMB - numb homolog (drosophila), ADAM17 - adam metallopeptidase domain 17, DNAJA4 - dnaj (hsp40) homolog, subfamily a, member 4, SDC4 - syndecan 4, MIR29A - microrna 29a, NFE2L2 - nuclear factor (erythroid-derived 2)-like 2, …
GO:0031326	regulation of cellular biosynthetic process	4.02e-09	4.89e-07	1.57	15070	3651	346	132	[DDX3X - dead (asp-glu-ala-asp) box helicase 3, x-linked, PLAC8 - placenta-specific 8, ARID4B - at rich interactive domain 4b (rbp1-like), HEXIM1 - hexamethylene bis-acetamide inducible 1, LDLR - low density lipoprotein receptor, OSM - oncostatin m, FLNA - filamin a, alpha, REL - v-rel avian reticuloendotheliosis viral oncogene homolog, PSEN1 - presenilin 1, SFMBT2 - scm-like with four mbt domain…
GO:0051252	regulation of RNA metabolic process	4.41e-09	5.31e-07	1.62	15070	3246	346	121	[WTAP - wilms tumor 1 associated protein, PLAC8 - placenta-specific 8, DDX3X - dead (asp-glu-ala-asp) box helicase 3, x-linked, ARID4B - at rich interactive domain 4b (rbp1-like), HEXIM1 - hexamethylene bis-acetamide inducible 1, OSM - oncostatin m, FLNA - filamin a, alpha, REL - v-rel avian reticuloendotheliosis viral oncogene homolog, PSEN1 - presenilin 1, SFMBT2 - scm-like with four mbt domain…
GO:0033554	cellular response to stress	4.91e-09	5.87e-07	2.02	15070	1529	346	71	[DDX3X - dead (asp-glu-ala-asp) box helicase 3, x-linked, REV3L - rev3-like, polymerase (dna directed), zeta, catalytic subunit, ZBTB1 - zinc finger and btb domain containing 1, MAP3K8 - mitogen-activated protein kinase kinase kinase 8, PMAIP1 - phorbol-12-myristate-13-acetate-induced protein 1, REL - v-rel avian reticuloendotheliosis viral oncogene homolog, PSEN1 - presenilin 1, ZAK - sterile al…
GO:0002366	leukocyte activation involved in immune response	5.35e-09	6.34e-07	2.91	15070	553	346	37	[LILRA3 - leukocyte immunoglobulin-like receptor, subfamily a (without tm domain), member 3, LILRB2 - leukocyte immunoglobulin-like receptor, subfamily b (with tm and itim domains), member 2, ICAM1 - intercellular adhesion molecule 1, CLEC12A - c-type lectin domain family 12, member a, DDX3X - dead (asp-glu-ala-asp) box helicase 3, x-linked, PLAC8 - placenta-specific 8, LTA4H - leukotriene a4 hyd…
GO:0051270	regulation of cellular component movement	5.39e-09	6.35e-07	2.42	15070	901	346	50	[NUMB - numb homolog (drosophila), SDC4 - syndecan 4, IQGAP1 - iq motif containing gtpase activating protein 1, ABL2 - c-abl oncogene 2, non-receptor tyrosine kinase, FLNA - filamin a, alpha, FOXO3 - forkhead box o3, DNAAF1 - dynein, axonemal, assembly factor 1, MAP4K4 - mitogen-activated protein kinase kinase kinase kinase 4, ZC3H12A - zinc finger ccch-type containing 12a, VEGFA - vascular endot…
GO:2001141	regulation of RNA biosynthetic process	5.88e-09	6.88e-07	1.65	15070	3005	346	114	[DDX3X - dead (asp-glu-ala-asp) box helicase 3, x-linked, PLAC8 - placenta-specific 8, ARID4B - at rich interactive domain 4b (rbp1-like), HEXIM1 - hexamethylene bis-acetamide inducible 1, OSM - oncostatin m, REL - v-rel avian reticuloendotheliosis viral oncogene homolog, FLNA - filamin a, alpha, PSEN1 - presenilin 1, SFMBT2 - scm-like with four mbt domains 2, DOT1L - dot1-like histone h3k79 meth…
GO:0002263	cell activation involved in immune response	6.48e-09	7.52e-07	2.89	15070	557	346	37	[LILRA3 - leukocyte immunoglobulin-like receptor, subfamily a (without tm domain), member 3, LILRB2 - leukocyte immunoglobulin-like receptor, subfamily b (with tm and itim domains), member 2, ICAM1 - intercellular adhesion molecule 1, CLEC12A - c-type lectin domain family 12, member a, DDX3X - dead (asp-glu-ala-asp) box helicase 3, x-linked, PLAC8 - placenta-specific 8, LTA4H - leukotriene a4 hyd…
GO:0014070	response to organic cyclic compound	8.14e-09	9.37e-07	2.73	15070	639	346	40	[ICAM1 - intercellular adhesion molecule 1, ATP2B1 - atpase, ca++ transporting, plasma membrane 1, AKAP9 - a kinase (prka) anchor protein (yotiao) 9, CD83 - cd83 molecule, ABCA1 - atp-binding cassette, sub-family a (abc1), member 1, PTGER2 - prostaglandin e receptor 2 (subtype ep2), 53kda, PMAIP1 - phorbol-12-myristate-13-acetate-induced protein 1, PTGS2 - prostaglandin-endoperoxide synthase 2 (p…
GO:0051338	regulation of transferase activity	8.95e-09	1.02e-06	2.38	15070	915	346	50	[DDX3X - dead (asp-glu-ala-asp) box helicase 3, x-linked, MAP3K8 - mitogen-activated protein kinase kinase kinase 8, HEXIM1 - hexamethylene bis-acetamide inducible 1, MIDN - midnolin, SDC4 - syndecan 4, IQGAP1 - iq motif containing gtpase activating protein 1, LCP2 - lymphocyte cytosolic protein 2 (sh2 domain containing leukocyte protein of 76kda), PSEN1 - presenilin 1, ZAK - sterile alpha motif …
GO:0045595	regulation of cell differentiation	9.65e-09	1.09e-06	1.97	15070	1618	346	73	[LILRB2 - leukocyte immunoglobulin-like receptor, subfamily b (with tm and itim domains), member 2, PURB - purine-rich element binding protein b, CD83 - cd83 molecule, ZBTB1 - zinc finger and btb domain containing 1, NUMB - numb homolog (drosophila), ABCA1 - atp-binding cassette, sub-family a (abc1), member 1, DENND5A - denn/madd domain containing 5a, OSM - oncostatin m, LDLR - low density lipopr…
GO:0009987	cellular process	1.07e-08	1.2e-06	1.15	15070	11649	346	308	[LILRB2 - leukocyte immunoglobulin-like receptor, subfamily b (with tm and itim domains), member 2, WTAP - wilms tumor 1 associated protein, CLEC12A - c-type lectin domain family 12, member a, PLAC8 - placenta-specific 8, AKAP9 - a kinase (prka) anchor protein (yotiao) 9, REV3L - rev3-like, polymerase (dna directed), zeta, catalytic subunit, MAP3K8 - mitogen-activated protein kinase kinase kinase…
GO:0070555	response to interleukin-1	1.1e-08	1.23e-06	6.41	15070	102	346	15	[ICAM1 - intercellular adhesion molecule 1, ZC3H12A - zinc finger ccch-type containing 12a, CCL4 - chemokine (c-c motif) ligand 4, NFKB1 - nuclear factor of kappa light polypeptide gene enhancer in b-cells 1, GBP2 - guanylate binding protein 2, interferon-inducible, IL1B - interleukin 1, beta, GBP1 - guanylate binding protein 1, interferon-inducible, CCL3L1 - chemokine (c-c motif) ligand 3-like 1…
GO:0002253	activation of immune response	1.12e-08	1.24e-06	3.21	15070	421	346	31	[FFAR2 - free fatty acid receptor 2, BIRC3 - baculoviral iap repeat containing 3, NFKBID - nuclear factor of kappa light polypeptide gene enhancer in b-cells inhibitor, delta, UBE2D1 - ubiquitin-conjugating enzyme e2d 1, HEXIM1 - hexamethylene bis-acetamide inducible 1, RGCC - regulator of cell cycle, MALT1 - mucosa associated lymphoid tissue lymphoma translocation gene 1, LCP2 - lymphocyte cytos…
GO:2000147	positive regulation of cell motility	1.16e-08	1.27e-06	3	15070	494	346	34	[ITGA5 - integrin, alpha 5 (fibronectin receptor, alpha polypeptide), ICAM1 - intercellular adhesion molecule 1, NUMB - numb homolog (drosophila), ADAM17 - adam metallopeptidase domain 17, MIR29A - microrna 29a, NFE2L2 - nuclear factor (erythroid-derived 2)-like 2, IQGAP1 - iq motif containing gtpase activating protein 1, FLNA - filamin a, alpha, SPAG9 - sperm associated antigen 9, OXSR1 - oxidat…
GO:0050715	positive regulation of cytokine secretion	1.18e-08	1.28e-06	5.91	15070	118	346	16	[MBP - myelin basic protein, FFAR2 - free fatty acid receptor 2, RIPK2 - receptor-interacting serine-threonine kinase 2, FCN1 - ficolin (collagen/fibrinogen domain containing) 1, IL1B - interleukin 1, beta, LILRA5 - leukocyte immunoglobulin-like receptor, subfamily a (with tm domain), member 5, IL1A - interleukin 1, alpha, CCL3 - chemokine (c-c motif) ligand 3, RGCC - regulator of cell cycle, SOR…
GO:0022409	positive regulation of cell-cell adhesion	1.22e-08	1.32e-06	4.07	15070	246	346	23	[LILRB2 - leukocyte immunoglobulin-like receptor, subfamily b (with tm and itim domains), member 2, ICAM1 - intercellular adhesion molecule 1, NFKBID - nuclear factor of kappa light polypeptide gene enhancer in b-cells inhibitor, delta, ZBTB1 - zinc finger and btb domain containing 1, MAP3K8 - mitogen-activated protein kinase kinase kinase 8, CD83 - cd83 molecule, RIPK2 - receptor-interacting ser…
GO:0034097	response to cytokine	1.23e-08	1.32e-06	2.93	15070	520	346	35	[ICAM1 - intercellular adhesion molecule 1, JARID2 - jumonji, at rich interactive domain 2, TEX14 - testis expressed 14, NFE2L2 - nuclear factor (erythroid-derived 2)-like 2, TLE4 - transducin-like enhancer of split 4 (e(sp1) homolog, drosophila), REL - v-rel avian reticuloendotheliosis viral oncogene homolog, CD58 - cd58 molecule, OXSR1 - oxidative stress responsive 1, PTGS2 - prostaglandin-endo…
GO:0030334	regulation of cell migration	1.26e-08	1.34e-06	2.5	15070	784	346	45	[ITGA5 - integrin, alpha 5 (fibronectin receptor, alpha polypeptide), ICAM1 - intercellular adhesion molecule 1, TRIB1 - tribbles homolog 1 (drosophila), NUMB - numb homolog (drosophila), ADAM17 - adam metallopeptidase domain 17, DNAJA4 - dnaj (hsp40) homolog, subfamily a, member 4, SDC4 - syndecan 4, MIR29A - microrna 29a, NFE2L2 - nuclear factor (erythroid-derived 2)-like 2, RGCC - regulator of…
GO:0032879	regulation of localization	1.3e-08	1.38e-06	1.74	15070	2403	346	96	[LILRB2 - leukocyte immunoglobulin-like receptor, subfamily b (with tm and itim domains), member 2, ATP2B1 - atpase, ca++ transporting, plasma membrane 1, AKAP9 - a kinase (prka) anchor protein (yotiao) 9, PTX3 - pentraxin 3, long, NUMB - numb homolog (drosophila), ABCA1 - atp-binding cassette, sub-family a (abc1), member 1, MIDN - midnolin, SDC4 - syndecan 4, OSM - oncostatin m, IQGAP1 - iq moti…
GO:0043405	regulation of MAP kinase activity	1.39e-08	1.46e-06	3.64	15070	311	346	26	[TRIB1 - tribbles homolog 1 (drosophila), MAP3K8 - mitogen-activated protein kinase kinase kinase 8, ERN1 - endoplasmic reticulum to nucleus signaling 1, IQGAP1 - iq motif containing gtpase activating protein 1, SPAG9 - sperm associated antigen 9, PSEN1 - presenilin 1, ZAK - sterile alpha motif and leucine zipper containing kinase azk, MAP2K3 - mitogen-activated protein kinase kinase 3, RAPGEF1 -…
GO:0009889	regulation of biosynthetic process	1.45e-08	1.52e-06	1.54	15070	3723	346	132	[DDX3X - dead (asp-glu-ala-asp) box helicase 3, x-linked, PLAC8 - placenta-specific 8, ARID4B - at rich interactive domain 4b (rbp1-like), HEXIM1 - hexamethylene bis-acetamide inducible 1, LDLR - low density lipoprotein receptor, OSM - oncostatin m, FLNA - filamin a, alpha, REL - v-rel avian reticuloendotheliosis viral oncogene homolog, PSEN1 - presenilin 1, SFMBT2 - scm-like with four mbt domain…
GO:0016477	cell migration	1.46e-08	1.52e-06	2.56	15070	733	346	43	[ITGA5 - integrin, alpha 5 (fibronectin receptor, alpha polypeptide), ICAM1 - intercellular adhesion molecule 1, FFAR2 - free fatty acid receptor 2, FMNL1 - formin-like 1, ADAM17 - adam metallopeptidase domain 17, SDC4 - syndecan 4, CCRL2 - chemokine (c-c motif) receptor-like 2, NR4A2 - nuclear receptor subfamily 4, group a, member 2, IQGAP1 - iq motif containing gtpase activating protein 1, FLNA…
GO:0030335	positive regulation of cell migration	1.61e-08	1.67e-06	3.02	15070	476	346	33	[ITGA5 - integrin, alpha 5 (fibronectin receptor, alpha polypeptide), ICAM1 - intercellular adhesion molecule 1, NUMB - numb homolog (drosophila), ADAM17 - adam metallopeptidase domain 17, MIR29A - microrna 29a, NFE2L2 - nuclear factor (erythroid-derived 2)-like 2, IQGAP1 - iq motif containing gtpase activating protein 1, FLNA - filamin a, alpha, SPAG9 - sperm associated antigen 9, OXSR1 - oxidat…
GO:0032101	regulation of response to external stimulus	1.64e-08	1.69e-06	2.54	15070	736	346	43	[FFAR2 - free fatty acid receptor 2, BIRC3 - baculoviral iap repeat containing 3, IL1R2 - interleukin 1 receptor, type ii, TRIB1 - tribbles homolog 1 (drosophila), ADAM17 - adam metallopeptidase domain 17, NFE2L2 - nuclear factor (erythroid-derived 2)-like 2, LDLR - low density lipoprotein receptor, OSM - oncostatin m, NLRP3 - nlr family, pyrin domain containing 3, OXSR1 - oxidative stress respon…
GO:1903039	positive regulation of leukocyte cell-cell adhesion	1.94e-08	1.97e-06	4.31	15070	212	346	21	[LILRB2 - leukocyte immunoglobulin-like receptor, subfamily b (with tm and itim domains), member 2, ICAM1 - intercellular adhesion molecule 1, NFKBID - nuclear factor of kappa light polypeptide gene enhancer in b-cells inhibitor, delta, ZBTB1 - zinc finger and btb domain containing 1, MAP3K8 - mitogen-activated protein kinase kinase kinase 8, CD83 - cd83 molecule, RIPK2 - receptor-interacting ser…
GO:0007159	leukocyte cell-cell adhesion	2.08e-08	2.1e-06	9.21	15070	52	346	11	[ITGA5 - integrin, alpha 5 (fibronectin receptor, alpha polypeptide), ICAM1 - intercellular adhesion molecule 1, TNF - tumor necrosis factor, OLR1 - oxidized low density lipoprotein (lectin-like) receptor 1, TNIP1 - tnfaip3 interacting protein 1, EZR - ezrin, STK10 - serine/threonine kinase 10, PTPRC - protein tyrosine phosphatase, receptor type, c, CD44 - cd44 molecule (indian blood group), IL1B…
GO:0051272	positive regulation of cellular component movement	2.2e-08	2.21e-06	2.92	15070	507	346	34	[ITGA5 - integrin, alpha 5 (fibronectin receptor, alpha polypeptide), ICAM1 - intercellular adhesion molecule 1, NUMB - numb homolog (drosophila), ADAM17 - adam metallopeptidase domain 17, MIR29A - microrna 29a, NFE2L2 - nuclear factor (erythroid-derived 2)-like 2, IQGAP1 - iq motif containing gtpase activating protein 1, FLNA - filamin a, alpha, SPAG9 - sperm associated antigen 9, OXSR1 - oxidat…
GO:0071902	positive regulation of protein serine/threonine kinase activity	2.34e-08	2.34e-06	3.55	15070	319	346	26	[DDX3X - dead (asp-glu-ala-asp) box helicase 3, x-linked, MAP3K8 - mitogen-activated protein kinase kinase kinase 8, ADAM17 - adam metallopeptidase domain 17, ERN1 - endoplasmic reticulum to nucleus signaling 1, RGCC - regulator of cell cycle, IQGAP1 - iq motif containing gtpase activating protein 1, SPAG9 - sperm associated antigen 9, PSEN1 - presenilin 1, ZAK - sterile alpha motif and leucine z…
GO:0031349	positive regulation of defense response	2.51e-08	2.49e-06	3.17	15070	412	346	30	[FFAR2 - free fatty acid receptor 2, DDX3X - dead (asp-glu-ala-asp) box helicase 3, x-linked, BIRC3 - baculoviral iap repeat containing 3, EREG - epiregulin, UBE2D1 - ubiquitin-conjugating enzyme e2d 1, HEXIM1 - hexamethylene bis-acetamide inducible 1, MALT1 - mucosa associated lymphoid tissue lymphoma translocation gene 1, LDLR - low density lipoprotein receptor, OSM - oncostatin m, TANK - traf …
GO:0050865	regulation of cell activation	2.54e-08	2.51e-06	2.9	15070	510	346	34	[LILRB2 - leukocyte immunoglobulin-like receptor, subfamily b (with tm and itim domains), member 2, NFKBID - nuclear factor of kappa light polypeptide gene enhancer in b-cells inhibitor, delta, CD83 - cd83 molecule, MAP3K8 - mitogen-activated protein kinase kinase kinase 8, ZBTB1 - zinc finger and btb domain containing 1, SDC4 - syndecan 4, MALT1 - mucosa associated lymphoid tissue lymphoma trans…
GO:0043086	negative regulation of catalytic activity	2.68e-08	2.62e-06	2.61	15070	667	346	40	[PRKAG2 - protein kinase, amp-activated, gamma 2 non-catalytic subunit, DDX3X - dead (asp-glu-ala-asp) box helicase 3, x-linked, BIRC3 - baculoviral iap repeat containing 3, AKAP9 - a kinase (prka) anchor protein (yotiao) 9, PTX3 - pentraxin 3, long, TRIB1 - tribbles homolog 1 (drosophila), HEXIM1 - hexamethylene bis-acetamide inducible 1, MIDN - midnolin, IQGAP1 - iq motif containing gtpase acti…
GO:0040012	regulation of locomotion	2.98e-08	2.9e-06	2.34	15070	892	346	48	[ITGA5 - integrin, alpha 5 (fibronectin receptor, alpha polypeptide), ICAM1 - intercellular adhesion molecule 1, EREG - epiregulin, TRIB1 - tribbles homolog 1 (drosophila), NUMB - numb homolog (drosophila), ADAM17 - adam metallopeptidase domain 17, DNAJA4 - dnaj (hsp40) homolog, subfamily a, member 4, SDC4 - syndecan 4, MIR29A - microrna 29a, NFE2L2 - nuclear factor (erythroid-derived 2)-like 2, …
GO:0006355	regulation of transcription, DNA-templated	3.1e-08	3e-06	1.63	15070	2946	346	110	[DDX3X - dead (asp-glu-ala-asp) box helicase 3, x-linked, PLAC8 - placenta-specific 8, ARID4B - at rich interactive domain 4b (rbp1-like), HEXIM1 - hexamethylene bis-acetamide inducible 1, OSM - oncostatin m, REL - v-rel avian reticuloendotheliosis viral oncogene homolog, FLNA - filamin a, alpha, PSEN1 - presenilin 1, SFMBT2 - scm-like with four mbt domains 2, DOT1L - dot1-like histone h3k79 meth…
GO:0051090	regulation of DNA-binding transcription factor activity	3.43e-08	3.29e-06	3.21	15070	394	346	29	[ICAM1 - intercellular adhesion molecule 1, LRRFIP1 - leucine rich repeat (in flii) interacting protein 1, NFKBID - nuclear factor of kappa light polypeptide gene enhancer in b-cells inhibitor, delta, TRIB1 - tribbles homolog 1 (drosophila), RGCC - regulator of cell cycle, MALT1 - mucosa associated lymphoid tissue lymphoma translocation gene 1, FLNA - filamin a, alpha, NLRP3 - nlr family, pyrin d…
GO:0043085	positive regulation of catalytic activity	3.49e-08	3.34e-06	2.05	15070	1317	346	62	[DDX3X - dead (asp-glu-ala-asp) box helicase 3, x-linked, MAP3K8 - mitogen-activated protein kinase kinase kinase 8, SDC4 - syndecan 4, PMAIP1 - phorbol-12-myristate-13-acetate-induced protein 1, IQGAP1 - iq motif containing gtpase activating protein 1, ABL2 - c-abl oncogene 2, non-receptor tyrosine kinase, LCP2 - lymphocyte cytosolic protein 2 (sh2 domain containing leukocyte protein of 76kda), …
GO:0002764	immune response-regulating signaling pathway	3.62e-08	3.44e-06	3.2	15070	395	346	29	[LILRB2 - leukocyte immunoglobulin-like receptor, subfamily b (with tm and itim domains), member 2, FFAR2 - free fatty acid receptor 2, BIRC3 - baculoviral iap repeat containing 3, NFKBID - nuclear factor of kappa light polypeptide gene enhancer in b-cells inhibitor, delta, UBE2D1 - ubiquitin-conjugating enzyme e2d 1, MALT1 - mucosa associated lymphoid tissue lymphoma translocation gene 1, LCP2 -…
GO:0036230	granulocyte activation	3.72e-08	3.51e-06	2.98	15070	468	346	32	[LILRA3 - leukocyte immunoglobulin-like receptor, subfamily a (without tm domain), member 3, LILRB2 - leukocyte immunoglobulin-like receptor, subfamily b (with tm and itim domains), member 2, CLEC12A - c-type lectin domain family 12, member a, DDX3X - dead (asp-glu-ala-asp) box helicase 3, x-linked, PLAC8 - placenta-specific 8, LTA4H - leukotriene a4 hydrolase, PTX3 - pentraxin 3, long, LPCAT1 - …
GO:2001236	regulation of extrinsic apoptotic signaling pathway	3.77e-08	3.54e-06	5.11	15070	145	346	17	[ICAM1 - intercellular adhesion molecule 1, DDX3X - dead (asp-glu-ala-asp) box helicase 3, x-linked, SKIL - ski-like oncogene, CFLAR - casp8 and fadd-like apoptosis regulator, G0S2 - g0/g1switch 2, IL1B - interleukin 1, beta, IL1A - interleukin 1, alpha, ARHGEF2 - rho/rac guanine nucleotide exchange factor (gef) 2, TNF - tumor necrosis factor, PMAIP1 - phorbol-12-myristate-13-acetate-induced prot…
GO:1903506	regulation of nucleic acid-templated transcription	3.99e-08	3.72e-06	1.61	15070	2996	346	111	[DDX3X - dead (asp-glu-ala-asp) box helicase 3, x-linked, PLAC8 - placenta-specific 8, ARID4B - at rich interactive domain 4b (rbp1-like), HEXIM1 - hexamethylene bis-acetamide inducible 1, OSM - oncostatin m, REL - v-rel avian reticuloendotheliosis viral oncogene homolog, FLNA - filamin a, alpha, PSEN1 - presenilin 1, SFMBT2 - scm-like with four mbt domains 2, DOT1L - dot1-like histone h3k79 meth…
GO:0040017	positive regulation of locomotion	4.09e-08	3.79e-06	2.85	15070	520	346	34	[ITGA5 - integrin, alpha 5 (fibronectin receptor, alpha polypeptide), ICAM1 - intercellular adhesion molecule 1, NUMB - numb homolog (drosophila), ADAM17 - adam metallopeptidase domain 17, MIR29A - microrna 29a, NFE2L2 - nuclear factor (erythroid-derived 2)-like 2, IQGAP1 - iq motif containing gtpase activating protein 1, FLNA - filamin a, alpha, SPAG9 - sperm associated antigen 9, OXSR1 - oxidat…
GO:0043406	positive regulation of MAP kinase activity	4.22e-08	3.88e-06	3.96	15070	242	346	22	[S100A12 - s100 calcium binding protein a12, VEGFA - vascular endothelial growth factor a, MAP3K2 - mitogen-activated protein kinase kinase kinase 2, DUSP5 - dual specificity phosphatase 5, DUSP6 - dual specificity phosphatase 6, MAP3K8 - mitogen-activated protein kinase kinase kinase 8, RIPK2 - receptor-interacting serine-threonine kinase 2, ZEB2 - zinc finger e-box binding homeobox 2, ERN1 - en…
GO:0071219	cellular response to molecule of bacterial origin	5.66e-08	5.18e-06	4.97	15070	149	346	17	[LILRB2 - leukocyte immunoglobulin-like receptor, subfamily b (with tm and itim domains), member 2, ICAM1 - intercellular adhesion molecule 1, ZC3H12A - zinc finger ccch-type containing 12a, RIPK2 - receptor-interacting serine-threonine kinase 2, TNIP3 - tnfaip3 interacting protein 3, NFKB1 - nuclear factor of kappa light polypeptide gene enhancer in b-cells 1, ABCA1 - atp-binding cassette, sub-f…
GO:0032147	activation of protein kinase activity	5.78e-08	5.26e-06	3.62	15070	289	346	24	[PRKAG2 - protein kinase, amp-activated, gamma 2 non-catalytic subunit, VEGFA - vascular endothelial growth factor a, MAP3K2 - mitogen-activated protein kinase kinase kinase 2, DUSP5 - dual specificity phosphatase 5, DUSP6 - dual specificity phosphatase 6, MAP3K8 - mitogen-activated protein kinase kinase kinase 8, RIPK2 - receptor-interacting serine-threonine kinase 2, IL1B - interleukin 1, beta,…
GO:2001234	negative regulation of apoptotic signaling pathway	6.44e-08	5.82e-06	4.21	15070	207	346	20	[ICAM1 - intercellular adhesion molecule 1, DDX3X - dead (asp-glu-ala-asp) box helicase 3, x-linked, PPIF - peptidylprolyl isomerase f, CFLAR - casp8 and fadd-like apoptosis regulator, CD44 - cd44 molecule (indian blood group), IL1B - interleukin 1, beta, ARHGEF2 - rho/rac guanine nucleotide exchange factor (gef) 2, IL1A - interleukin 1, alpha, PTPN1 - protein tyrosine phosphatase, non-receptor t…
GO:0042326	negative regulation of phosphorylation	7.7e-08	6.93e-06	3.09	15070	409	346	29	[PRKAG2 - protein kinase, amp-activated, gamma 2 non-catalytic subunit, TRIB1 - tribbles homolog 1 (drosophila), C9orf72 - chromosome 9 open reading frame 72, HEXIM1 - hexamethylene bis-acetamide inducible 1, MIDN - midnolin, PSEN1 - presenilin 1, PPP1R15B - protein phosphatase 1, regulatory subunit 15b, RAPGEF1 - rap guanine nucleotide exchange factor (gef) 1, ZC3H12A - zinc finger ccch-type con…
GO:0071347	cellular response to interleukin-1	7.91e-08	7.07e-06	7.26	15070	72	346	12	[ICAM1 - intercellular adhesion molecule 1, ZC3H12A - zinc finger ccch-type containing 12a, IL8 - interleukin 8, CCL4 - chemokine (c-c motif) ligand 4, TANK - traf family member-associated nfkb activator, NFKB1 - nuclear factor of kappa light polypeptide gene enhancer in b-cells 1, CCL20 - chemokine (c-c motif) ligand 20, GBP2 - guanylate binding protein 2, interferon-inducible, GBP1 - guanylate …
GO:0032940	secretion by cell	8.79e-08	7.81e-06	2.31	15070	866	346	46	[LILRB2 - leukocyte immunoglobulin-like receptor, subfamily b (with tm and itim domains), member 2, LILRA3 - leukocyte immunoglobulin-like receptor, subfamily a (without tm domain), member 3, CLEC12A - c-type lectin domain family 12, member a, DDX3X - dead (asp-glu-ala-asp) box helicase 3, x-linked, PLAC8 - placenta-specific 8, LTA4H - leukotriene a4 hydrolase, PTX3 - pentraxin 3, long, GLS - glu…
GO:1901698	response to nitrogen compound	9.29e-08	8.2e-06	2.39	15070	782	346	43	[ICAM1 - intercellular adhesion molecule 1, AKAP9 - a kinase (prka) anchor protein (yotiao) 9, EREG - epiregulin, ABCA1 - atp-binding cassette, sub-family a (abc1), member 1, CPEB4 - cytoplasmic polyadenylation element binding protein 4, NFE2L2 - nuclear factor (erythroid-derived 2)-like 2, LDLR - low density lipoprotein receptor, NR4A2 - nuclear receptor subfamily 4, group a, member 2, IQGAP1 - …
GO:0002757	immune response-activating signal transduction	9.36e-08	8.22e-06	3.22	15070	365	346	27	[FFAR2 - free fatty acid receptor 2, BIRC3 - baculoviral iap repeat containing 3, NFKBID - nuclear factor of kappa light polypeptide gene enhancer in b-cells inhibitor, delta, UBE2D1 - ubiquitin-conjugating enzyme e2d 1, MALT1 - mucosa associated lymphoid tissue lymphoma translocation gene 1, LCP2 - lymphocyte cytosolic protein 2 (sh2 domain containing leukocyte protein of 76kda), PSEN1 - preseni…
GO:2000026	regulation of multicellular organismal development	9.51e-08	8.3e-06	1.83	15070	1810	346	76	[LILRB2 - leukocyte immunoglobulin-like receptor, subfamily b (with tm and itim domains), member 2, PURB - purine-rich element binding protein b, ATP2B1 - atpase, ca++ transporting, plasma membrane 1, CD83 - cd83 molecule, ZBTB1 - zinc finger and btb domain containing 1, NUMB - numb homolog (drosophila), DENND5A - denn/madd domain containing 5a, OSM - oncostatin m, LDLR - low density lipoprotein …
GO:0071216	cellular response to biotic stimulus	9.62e-08	8.35e-06	4.53	15070	173	346	18	[ZC3H12A - zinc finger ccch-type containing 12a, LILRB2 - leukocyte immunoglobulin-like receptor, subfamily b (with tm and itim domains), member 2, ICAM1 - intercellular adhesion molecule 1, RIPK2 - receptor-interacting serine-threonine kinase 2, TNIP3 - tnfaip3 interacting protein 3, NFKB1 - nuclear factor of kappa light polypeptide gene enhancer in b-cells 1, ABCA1 - atp-binding cassette, sub-f…
GO:0048870	cell motility	9.85e-08	8.5e-06	2.36	15070	812	346	44	[ITGA5 - integrin, alpha 5 (fibronectin receptor, alpha polypeptide), ICAM1 - intercellular adhesion molecule 1, FFAR2 - free fatty acid receptor 2, FMNL1 - formin-like 1, ADAM17 - adam metallopeptidase domain 17, SDC4 - syndecan 4, CCRL2 - chemokine (c-c motif) receptor-like 2, NR4A2 - nuclear receptor subfamily 4, group a, member 2, IQGAP1 - iq motif containing gtpase activating protein 1, FLNA…
GO:0042119	neutrophil activation	1.04e-07	8.89e-06	2.91	15070	464	346	31	[LILRA3 - leukocyte immunoglobulin-like receptor, subfamily a (without tm domain), member 3, LILRB2 - leukocyte immunoglobulin-like receptor, subfamily b (with tm and itim domains), member 2, CLEC12A - c-type lectin domain family 12, member a, DDX3X - dead (asp-glu-ala-asp) box helicase 3, x-linked, PLAC8 - placenta-specific 8, LTA4H - leukotriene a4 hydrolase, PTX3 - pentraxin 3, long, LPCAT1 - …
GO:0010243	response to organonitrogen compound	1.16e-07	9.9e-06	2.44	15070	732	346	41	[ICAM1 - intercellular adhesion molecule 1, AKAP9 - a kinase (prka) anchor protein (yotiao) 9, EREG - epiregulin, ABCA1 - atp-binding cassette, sub-family a (abc1), member 1, CPEB4 - cytoplasmic polyadenylation element binding protein 4, NFE2L2 - nuclear factor (erythroid-derived 2)-like 2, LDLR - low density lipoprotein receptor, NR4A2 - nuclear receptor subfamily 4, group a, member 2, IQGAP1 - …
GO:0043299	leukocyte degranulation	1.2e-07	1.02e-05	2.89	15070	467	346	31	[LILRA3 - leukocyte immunoglobulin-like receptor, subfamily a (without tm domain), member 3, LILRB2 - leukocyte immunoglobulin-like receptor, subfamily b (with tm and itim domains), member 2, CLEC12A - c-type lectin domain family 12, member a, DDX3X - dead (asp-glu-ala-asp) box helicase 3, x-linked, PLAC8 - placenta-specific 8, LTA4H - leukotriene a4 hydrolase, PTX3 - pentraxin 3, long, LPCAT1 - …
GO:0071222	cellular response to lipopolysaccharide	1.23e-07	1.04e-05	5.01	15070	139	346	16	[LILRB2 - leukocyte immunoglobulin-like receptor, subfamily b (with tm and itim domains), member 2, ICAM1 - intercellular adhesion molecule 1, ZC3H12A - zinc finger ccch-type containing 12a, TNIP3 - tnfaip3 interacting protein 3, NFKB1 - nuclear factor of kappa light polypeptide gene enhancer in b-cells 1, ABCA1 - atp-binding cassette, sub-family a (abc1), member 1, IL1B - interleukin 1, beta, IL…
GO:0034114	regulation of heterotypic cell-cell adhesion	1.26e-07	1.06e-05	16.05	15070	19	346	7	[MBP - myelin basic protein, TNF - tumor necrosis factor, IL10 - interleukin 10, MYADM - myeloid-associated differentiation marker, IL1RN - interleukin 1 receptor antagonist, CD44 - cd44 molecule (indian blood group), IL1B - interleukin 1, beta]
GO:0030162	regulation of proteolysis	1.28e-07	1.07e-05	2.54	15070	652	346	38	[RNF19B - ring finger protein 19b, DDX3X - dead (asp-glu-ala-asp) box helicase 3, x-linked, BIRC3 - baculoviral iap repeat containing 3, PLK3 - polo-like kinase 3, IL1R2 - interleukin 1 receptor, type ii, TRIB1 - tribbles homolog 1 (drosophila), RYBP - ring1 and yy1 binding protein, NFE2L2 - nuclear factor (erythroid-derived 2)-like 2, MALT1 - mucosa associated lymphoid tissue lymphoma translocat…
GO:0034612	response to tumor necrosis factor	1.37e-07	1.13e-05	4.98	15070	140	346	16	[ICAM1 - intercellular adhesion molecule 1, ZC3H12A - zinc finger ccch-type containing 12a, CCL4 - chemokine (c-c motif) ligand 4, NFKB1 - nuclear factor of kappa light polypeptide gene enhancer in b-cells 1, GBP2 - guanylate binding protein 2, interferon-inducible, GBP1 - guanylate binding protein 1, interferon-inducible, CCL3L1 - chemokine (c-c motif) ligand 3-like 1, ARHGEF2 - rho/rac guanine …
GO:2001233	regulation of apoptotic signaling pathway	1.38e-07	1.14e-05	3.16	15070	372	346	27	[ICAM1 - intercellular adhesion molecule 1, DDX3X - dead (asp-glu-ala-asp) box helicase 3, x-linked, G0S2 - g0/g1switch 2, TP53BP2 - tumor protein p53 binding protein, 2, NFE2L2 - nuclear factor (erythroid-derived 2)-like 2, PMAIP1 - phorbol-12-myristate-13-acetate-induced protein 1, NR4A2 - nuclear receptor subfamily 4, group a, member 2, PSEN1 - presenilin 1, PTGS2 - prostaglandin-endoperoxide …
GO:0050731	positive regulation of peptidyl-tyrosine phosphorylation	1.62e-07	1.33e-05	4.63	15070	160	346	17	[ITGA5 - integrin, alpha 5 (fibronectin receptor, alpha polypeptide), ICAM1 - intercellular adhesion molecule 1, VEGFA - vascular endothelial growth factor a, SOCS3 - suppressor of cytokine signaling 3, EREG - epiregulin, RIPK2 - receptor-interacting serine-threonine kinase 2, AREG - amphiregulin, CD44 - cd44 molecule (indian blood group), ADAM17 - adam metallopeptidase domain 17, LILRA5 - leukoc…
GO:0002694	regulation of leukocyte activation	1.67e-07	1.36e-05	2.85	15070	474	346	31	[LILRB2 - leukocyte immunoglobulin-like receptor, subfamily b (with tm and itim domains), member 2, NFKBID - nuclear factor of kappa light polypeptide gene enhancer in b-cells inhibitor, delta, ZBTB1 - zinc finger and btb domain containing 1, CD83 - cd83 molecule, MAP3K8 - mitogen-activated protein kinase kinase kinase 8, SDC4 - syndecan 4, MALT1 - mucosa associated lymphoid tissue lymphoma trans…
GO:0010556	regulation of macromolecule biosynthetic process	1.71e-07	1.39e-05	1.52	15070	3489	346	122	[PLAC8 - placenta-specific 8, DDX3X - dead (asp-glu-ala-asp) box helicase 3, x-linked, ARID4B - at rich interactive domain 4b (rbp1-like), HEXIM1 - hexamethylene bis-acetamide inducible 1, OSM - oncostatin m, FLNA - filamin a, alpha, REL - v-rel avian reticuloendotheliosis viral oncogene homolog, PSEN1 - presenilin 1, SFMBT2 - scm-like with four mbt domains 2, DOT1L - dot1-like histone h3k79 meth…
GO:0071396	cellular response to lipid	1.78e-07	1.43e-05	3.21	15070	353	346	26	[ICAM1 - intercellular adhesion molecule 1, LILRB2 - leukocyte immunoglobulin-like receptor, subfamily b (with tm and itim domains), member 2, FFAR2 - free fatty acid receptor 2, ATP2B1 - atpase, ca++ transporting, plasma membrane 1, ABCA1 - atp-binding cassette, sub-family a (abc1), member 1, PTGER2 - prostaglandin e receptor 2 (subtype ep2), 53kda, LDLR - low density lipoprotein receptor, ABL2 …
GO:0050727	regulation of inflammatory response	1.78e-07	1.43e-05	3.21	15070	353	346	26	[FFAR2 - free fatty acid receptor 2, BIRC3 - baculoviral iap repeat containing 3, IL1R2 - interleukin 1 receptor, type ii, OSM - oncostatin m, LDLR - low density lipoprotein receptor, NLRP3 - nlr family, pyrin domain containing 3, PTGS2 - prostaglandin-endoperoxide synthase 2 (prostaglandin g/h synthase and cyclooxygenase), S100A12 - s100 calcium binding protein a12, ZC3H12A - zinc finger ccch-ty…
GO:0080135	regulation of cellular response to stress	1.78e-07	1.43e-05	2.47	15070	688	346	39	[SMCHD1 - structural maintenance of chromosomes flexible hinge domain containing 1, ERN1 - endoplasmic reticulum to nucleus signaling 1, NFE2L2 - nuclear factor (erythroid-derived 2)-like 2, PMAIP1 - phorbol-12-myristate-13-acetate-induced protein 1, SPAG9 - sperm associated antigen 9, ZAK - sterile alpha motif and leucine zipper containing kinase azk, PTGS2 - prostaglandin-endoperoxide synthase …
GO:0046903	secretion	2.08e-07	1.65e-05	2.2	15070	951	346	48	[LILRB2 - leukocyte immunoglobulin-like receptor, subfamily b (with tm and itim domains), member 2, LILRA3 - leukocyte immunoglobulin-like receptor, subfamily a (without tm domain), member 3, CLEC12A - c-type lectin domain family 12, member a, DDX3X - dead (asp-glu-ala-asp) box helicase 3, x-linked, PLAC8 - placenta-specific 8, LTA4H - leukotriene a4 hydrolase, PTX3 - pentraxin 3, long, GLS - glu…
GO:0040011	locomotion	2.22e-07	1.75e-05	2.24	15070	894	346	46	[ITGA5 - integrin, alpha 5 (fibronectin receptor, alpha polypeptide), ICAM1 - intercellular adhesion molecule 1, FFAR2 - free fatty acid receptor 2, FMNL1 - formin-like 1, ADAM17 - adam metallopeptidase domain 17, SDC4 - syndecan 4, CCRL2 - chemokine (c-c motif) receptor-like 2, NR4A2 - nuclear receptor subfamily 4, group a, member 2, IQGAP1 - iq motif containing gtpase activating protein 1, FLNA…
GO:1902107	positive regulation of leukocyte differentiation	2.23e-07	1.75e-05	4.81	15070	145	346	16	[LILRB2 - leukocyte immunoglobulin-like receptor, subfamily b (with tm and itim domains), member 2, NFKBID - nuclear factor of kappa light polypeptide gene enhancer in b-cells inhibitor, delta, CD83 - cd83 molecule, TRIB1 - tribbles homolog 1 (drosophila), ZBTB1 - zinc finger and btb domain containing 1, RIPK2 - receptor-interacting serine-threonine kinase 2, IL1B - interleukin 1, beta, IL1A - in…
GO:0002275	myeloid cell activation involved in immune response	2.3e-07	1.8e-05	2.81	15070	481	346	31	[LILRA3 - leukocyte immunoglobulin-like receptor, subfamily a (without tm domain), member 3, LILRB2 - leukocyte immunoglobulin-like receptor, subfamily b (with tm and itim domains), member 2, CLEC12A - c-type lectin domain family 12, member a, DDX3X - dead (asp-glu-ala-asp) box helicase 3, x-linked, PLAC8 - placenta-specific 8, LTA4H - leukotriene a4 hydrolase, PTX3 - pentraxin 3, long, LPCAT1 - …
GO:0050867	positive regulation of cell activation	2.42e-07	1.89e-05	3.35	15070	312	346	24	[LILRB2 - leukocyte immunoglobulin-like receptor, subfamily b (with tm and itim domains), member 2, NFKBID - nuclear factor of kappa light polypeptide gene enhancer in b-cells inhibitor, delta, ZBTB1 - zinc finger and btb domain containing 1, MAP3K8 - mitogen-activated protein kinase kinase kinase 8, CD83 - cd83 molecule, RIPK2 - receptor-interacting serine-threonine kinase 2, PELI1 - pellino e3 …
GO:0051092	positive regulation of NF-kappaB transcription factor activity	2.45e-07	1.9e-05	4.77	15070	146	346	16	[S100A12 - s100 calcium binding protein a12, ICAM1 - intercellular adhesion molecule 1, LRRFIP1 - leucine rich repeat (in flii) interacting protein 1, NFKB2 - nuclear factor of kappa light polypeptide gene enhancer in b-cells 2 (p49/p100), RIPK2 - receptor-interacting serine-threonine kinase 2, CFLAR - casp8 and fadd-like apoptosis regulator, NFKB1 - nuclear factor of kappa light polypeptide gene…
GO:0032663	regulation of interleukin-2 production	2.9e-07	2.24e-05	8.22	15070	53	346	10	[MALT1 - mucosa associated lymphoid tissue lymphoma translocation gene 1, TNFAIP3 - tumor necrosis factor, alpha-induced protein 3, CD83 - cd83 molecule, RIPK2 - receptor-interacting serine-threonine kinase 2, EZR - ezrin, PTPRC - protein tyrosine phosphatase, receptor type, c, IL1B - interleukin 1, beta, GBP1 - guanylate binding protein 1, interferon-inducible, IL1A - interleukin 1, alpha, PDE4B…
GO:0006970	response to osmotic stress	3.25e-07	2.49e-05	7.15	15070	67	346	11	[TNF - tumor necrosis factor, AQP9 - aquaporin 9, OXSR1 - oxidative stress responsive 1, DDX3X - dead (asp-glu-ala-asp) box helicase 3, x-linked, PLK3 - polo-like kinase 3, NFAT5 - nuclear factor of activated t-cells 5, tonicity-responsive, PTGS2 - prostaglandin-endoperoxide synthase 2 (prostaglandin g/h synthase and cyclooxygenase), TSC22D2 - tsc22 domain family, member 2, ARHGEF2 - rho/rac guan…
GO:0050863	regulation of T cell activation	3.42e-07	2.61e-05	3.4	15070	295	346	23	[ZC3H12A - zinc finger ccch-type containing 12a, LILRB2 - leukocyte immunoglobulin-like receptor, subfamily b (with tm and itim domains), member 2, NFKBID - nuclear factor of kappa light polypeptide gene enhancer in b-cells inhibitor, delta, ZBTB1 - zinc finger and btb domain containing 1, MAP3K8 - mitogen-activated protein kinase kinase kinase 8, CD83 - cd83 molecule, RIPK2 - receptor-interactin…
GO:0071356	cellular response to tumor necrosis factor	3.42e-07	2.6e-05	5.35	15070	114	346	14	[ICAM1 - intercellular adhesion molecule 1, ZC3H12A - zinc finger ccch-type containing 12a, CCL4 - chemokine (c-c motif) ligand 4, NFKB1 - nuclear factor of kappa light polypeptide gene enhancer in b-cells 1, GBP2 - guanylate binding protein 2, interferon-inducible, GBP1 - guanylate binding protein 1, interferon-inducible, CCL3L1 - chemokine (c-c motif) ligand 3-like 1, ARHGEF2 - rho/rac guanine …
GO:0071495	cellular response to endogenous stimulus	3.47e-07	2.62e-05	2.52	15070	623	346	36	[ICAM1 - intercellular adhesion molecule 1, ATP2B1 - atpase, ca++ transporting, plasma membrane 1, AKAP9 - a kinase (prka) anchor protein (yotiao) 9, PTGER2 - prostaglandin e receptor 2 (subtype ep2), 53kda, CPEB4 - cytoplasmic polyadenylation element binding protein 4, NFE2L2 - nuclear factor (erythroid-derived 2)-like 2, NR4A2 - nuclear receptor subfamily 4, group a, member 2, IQGAP1 - iq motif…
GO:0060326	cell chemotaxis	4.22e-07	3.18e-05	4.33	15070	171	346	17	[S100A12 - s100 calcium binding protein a12, FFAR2 - free fatty acid receptor 2, VEGFA - vascular endothelial growth factor a, EMR2 - egf-like module containing, mucin-like, hormone receptor-like 2, CCL4 - chemokine (c-c motif) ligand 4, CSF3R - colony stimulating factor 3 receptor (granulocyte), IL1B - interleukin 1, beta, CCL3L1 - chemokine (c-c motif) ligand 3-like 1, CCL3 - chemokine (c-c mot…
GO:0002819	regulation of adaptive immune response	4.27e-07	3.19e-05	4.58	15070	152	346	16	[ZC3H12A - zinc finger ccch-type containing 12a, NFKBID - nuclear factor of kappa light polypeptide gene enhancer in b-cells inhibitor, delta, ZBTB1 - zinc finger and btb domain containing 1, RIPK2 - receptor-interacting serine-threonine kinase 2, CD48 - cd48 molecule, IL1B - interleukin 1, beta, IL10 - interleukin 10, MALT1 - mucosa associated lymphoid tissue lymphoma translocation gene 1, TNF -…
GO:0006887	exocytosis	4.3e-07	3.2e-05	2.42	15070	684	346	38	[LILRA3 - leukocyte immunoglobulin-like receptor, subfamily a (without tm domain), member 3, LILRB2 - leukocyte immunoglobulin-like receptor, subfamily b (with tm and itim domains), member 2, CLEC12A - c-type lectin domain family 12, member a, DDX3X - dead (asp-glu-ala-asp) box helicase 3, x-linked, PLAC8 - placenta-specific 8, LTA4H - leukotriene a4 hydrolase, PTX3 - pentraxin 3, long, LPCAT1 - …
GO:0043122	regulation of I-kappaB kinase/NF-kappaB signaling	4.45e-07	3.3e-05	3.74	15070	233	346	20	[S100A12 - s100 calcium binding protein a12, ZC3H12A - zinc finger ccch-type containing 12a, TNIP1 - tnfaip3 interacting protein 1, BIRC3 - baculoviral iap repeat containing 3, NFKBID - nuclear factor of kappa light polypeptide gene enhancer in b-cells inhibitor, delta, TNIP3 - tnfaip3 interacting protein 3, RIPK2 - receptor-interacting serine-threonine kinase 2, CFLAR - casp8 and fadd-like apopt…
GO:0051249	regulation of lymphocyte activation	4.79e-07	3.53e-05	2.97	15070	396	346	27	[LILRB2 - leukocyte immunoglobulin-like receptor, subfamily b (with tm and itim domains), member 2, NFKBID - nuclear factor of kappa light polypeptide gene enhancer in b-cells inhibitor, delta, ZBTB1 - zinc finger and btb domain containing 1, CD83 - cd83 molecule, MAP3K8 - mitogen-activated protein kinase kinase kinase 8, SDC4 - syndecan 4, MALT1 - mucosa associated lymphoid tissue lymphoma trans…
GO:0051707	response to other organism	4.9e-07	3.6e-05	2.71	15070	498	346	31	[DDX3X - dead (asp-glu-ala-asp) box helicase 3, x-linked, PLAC8 - placenta-specific 8, PTX3 - pentraxin 3, long, ISG20 - interferon stimulated exonuclease gene 20kda, ADAM17 - adam metallopeptidase domain 17, MALT1 - mucosa associated lymphoid tissue lymphoma translocation gene 1, PMAIP1 - phorbol-12-myristate-13-acetate-induced protein 1, FLNA - filamin a, alpha, NLRP3 - nlr family, pyrin domain…
GO:0045582	positive regulation of T cell differentiation	5.18e-07	3.79e-05	6.15	15070	85	346	12	[LILRB2 - leukocyte immunoglobulin-like receptor, subfamily b (with tm and itim domains), member 2, MALT1 - mucosa associated lymphoid tissue lymphoma translocation gene 1, NLRP3 - nlr family, pyrin domain containing 3, NFKBID - nuclear factor of kappa light polypeptide gene enhancer in b-cells inhibitor, delta, CD83 - cd83 molecule, ZBTB1 - zinc finger and btb domain containing 1, RIPK2 - recept…
GO:0031400	negative regulation of protein modification process	5.38e-07	3.91e-05	2.6	15070	553	346	33	[PRKAG2 - protein kinase, amp-activated, gamma 2 non-catalytic subunit, TRIB1 - tribbles homolog 1 (drosophila), JARID2 - jumonji, at rich interactive domain 2, C9orf72 - chromosome 9 open reading frame 72, HEXIM1 - hexamethylene bis-acetamide inducible 1, SQSTM1 - sequestosome 1, PSEN1 - presenilin 1, PPP1R15B - protein phosphatase 1, regulatory subunit 15b, PHACTR1 - phosphatase and actin regul…
GO:0071407	cellular response to organic cyclic compound	5.39e-07	3.9e-05	3.21	15070	326	346	24	[ZC3H12A - zinc finger ccch-type containing 12a, ICAM1 - intercellular adhesion molecule 1, INSIG1 - insulin induced gene 1, ATP2B1 - atpase, ca++ transporting, plasma membrane 1, AQP9 - aquaporin 9, RAPGEF2 - rap guanine nucleotide exchange factor (gef) 2, AKAP9 - a kinase (prka) anchor protein (yotiao) 9, EZR - ezrin, CFLAR - casp8 and fadd-like apoptosis regulator, NFKB1 - nuclear factor of ka…
GO:2000112	regulation of cellular macromolecule biosynthetic process	5.53e-07	3.98e-05	1.51	15070	3372	346	117	[PLAC8 - placenta-specific 8, DDX3X - dead (asp-glu-ala-asp) box helicase 3, x-linked, ARID4B - at rich interactive domain 4b (rbp1-like), HEXIM1 - hexamethylene bis-acetamide inducible 1, OSM - oncostatin m, FLNA - filamin a, alpha, REL - v-rel avian reticuloendotheliosis viral oncogene homolog, PSEN1 - presenilin 1, SFMBT2 - scm-like with four mbt domains 2, DOT1L - dot1-like histone h3k79 meth…
GO:0043312	neutrophil degranulation	6.02e-07	4.31e-05	2.8	15070	451	346	29	[LILRA3 - leukocyte immunoglobulin-like receptor, subfamily a (without tm domain), member 3, LILRB2 - leukocyte immunoglobulin-like receptor, subfamily b (with tm and itim domains), member 2, CLEC12A - c-type lectin domain family 12, member a, DDX3X - dead (asp-glu-ala-asp) box helicase 3, x-linked, PLAC8 - placenta-specific 8, LTA4H - leukotriene a4 hydrolase, PTX3 - pentraxin 3, long, LPCAT1 - …
GO:0001933	negative regulation of protein phosphorylation	6.65e-07	4.74e-05	3	15070	378	346	26	[PRKAG2 - protein kinase, amp-activated, gamma 2 non-catalytic subunit, TRIB1 - tribbles homolog 1 (drosophila), HEXIM1 - hexamethylene bis-acetamide inducible 1, C9orf72 - chromosome 9 open reading frame 72, PSEN1 - presenilin 1, PPP1R15B - protein phosphatase 1, regulatory subunit 15b, RAPGEF1 - rap guanine nucleotide exchange factor (gef) 1, ZC3H12A - zinc finger ccch-type containing 12a, TNIP…
GO:0045055	regulated exocytosis	6.75e-07	4.79e-05	2.49	15070	613	346	35	[LILRA3 - leukocyte immunoglobulin-like receptor, subfamily a (without tm domain), member 3, LILRB2 - leukocyte immunoglobulin-like receptor, subfamily b (with tm and itim domains), member 2, CLEC12A - c-type lectin domain family 12, member a, DDX3X - dead (asp-glu-ala-asp) box helicase 3, x-linked, PLAC8 - placenta-specific 8, LTA4H - leukotriene a4 hydrolase, PTX3 - pentraxin 3, long, LPCAT1 - …
GO:0032103	positive regulation of response to external stimulus	6.89e-07	4.87e-05	3.37	15070	284	346	22	[S100A12 - s100 calcium binding protein a12, FFAR2 - free fatty acid receptor 2, VEGFA - vascular endothelial growth factor a, TNIP1 - tnfaip3 interacting protein 1, RIPK2 - receptor-interacting serine-threonine kinase 2, CCL4 - chemokine (c-c motif) ligand 4, FAM65B - family with sequence similarity 65, member b, ADAM17 - adam metallopeptidase domain 17, NEAT1 - nuclear paraspeckle assembly tran…
GO:0009628	response to abiotic stimulus	7e-07	4.92e-05	2.15	15070	931	346	46	[CRIP1 - cysteine-rich protein 1 (intestinal), ICAM1 - intercellular adhesion molecule 1, ATP2B1 - atpase, ca++ transporting, plasma membrane 1, DDX3X - dead (asp-glu-ala-asp) box helicase 3, x-linked, PLAC8 - placenta-specific 8, AKAP9 - a kinase (prka) anchor protein (yotiao) 9, PLK3 - polo-like kinase 3, ZBTB1 - zinc finger and btb domain containing 1, ADAM17 - adam metallopeptidase domain 17,…
GO:0002283	neutrophil activation involved in immune response	7.21e-07	5.05e-05	2.78	15070	455	346	29	[LILRA3 - leukocyte immunoglobulin-like receptor, subfamily a (without tm domain), member 3, LILRB2 - leukocyte immunoglobulin-like receptor, subfamily b (with tm and itim domains), member 2, CLEC12A - c-type lectin domain family 12, member a, DDX3X - dead (asp-glu-ala-asp) box helicase 3, x-linked, PLAC8 - placenta-specific 8, LTA4H - leukotriene a4 hydrolase, PTX3 - pentraxin 3, long, LPCAT1 - …
GO:0008219	cell death	7.34e-07	5.12e-05	2.37	15070	699	346	38	[BIRC3 - baculoviral iap repeat containing 3, PLK3 - polo-like kinase 3, PHLDA1 - pleckstrin homology-like domain, family a, member 1, RYBP - ring1 and yy1 binding protein, SQSTM1 - sequestosome 1, PMAIP1 - phorbol-12-myristate-13-acetate-induced protein 1, NLRP3 - nlr family, pyrin domain containing 3, PSEN1 - presenilin 1, ZAK - sterile alpha motif and leucine zipper containing kinase azk, TNFS…
GO:0030595	leukocyte chemotaxis	8.76e-07	6.08e-05	4.96	15070	123	346	14	[S100A12 - s100 calcium binding protein a12, FFAR2 - free fatty acid receptor 2, EMR2 - egf-like module containing, mucin-like, hormone receptor-like 2, CCL4 - chemokine (c-c motif) ligand 4, CSF3R - colony stimulating factor 3 receptor (granulocyte), IL1B - interleukin 1, beta, CCL3L1 - chemokine (c-c motif) ligand 3-like 1, CCL3 - chemokine (c-c motif) ligand 3, IL10 - interleukin 10, IL8 - int…
GO:0032675	regulation of interleukin-6 production	8.76e-07	6.05e-05	4.96	15070	123	346	14	[LILRB2 - leukocyte immunoglobulin-like receptor, subfamily b (with tm and itim domains), member 2, ZC3H12A - zinc finger ccch-type containing 12a, MBP - myelin basic protein, EREG - epiregulin, RIPK2 - receptor-interacting serine-threonine kinase 2, IL1B - interleukin 1, beta, IL1A - interleukin 1, alpha, LILRA5 - leukocyte immunoglobulin-like receptor, subfamily a (with tm domain), member 5, AR…
GO:0071621	granulocyte chemotaxis	9.15e-07	6.29e-05	6.47	15070	74	346	11	[S100A12 - s100 calcium binding protein a12, EMR2 - egf-like module containing, mucin-like, hormone receptor-like 2, IL8 - interleukin 8, CCL4 - chemokine (c-c motif) ligand 4, AMICA1 - adhesion molecule, interacts with cxadr antigen 1, CSF3R - colony stimulating factor 3 receptor (granulocyte), CCL20 - chemokine (c-c motif) ligand 20, IL1B - interleukin 1, beta, CCL3L1 - chemokine (c-c motif) li…
GO:0048008	platelet-derived growth factor receptor signaling pathway	9.75e-07	6.67e-05	9.96	15070	35	346	8	[TIPARP - tcdd-inducible poly(adp-ribose) polymerase, VEGFA - vascular endothelial growth factor a, IQGAP1 - iq motif containing gtpase activating protein 1, NR4A3 - nuclear receptor subfamily 4, group a, member 3, ZFAND5 - zinc finger, an1-type domain 5, CSRNP1 - cysteine-serine-rich nuclear protein 1, PTPN1 - protein tyrosine phosphatase, non-receptor type 1, RAPGEF1 - rap guanine nucleotide ex…
GO:0071417	cellular response to organonitrogen compound	1.09e-06	7.42e-05	2.92	15070	388	346	26	[ICAM1 - intercellular adhesion molecule 1, AKAP9 - a kinase (prka) anchor protein (yotiao) 9, CPEB4 - cytoplasmic polyadenylation element binding protein 4, NFE2L2 - nuclear factor (erythroid-derived 2)-like 2, NR4A2 - nuclear receptor subfamily 4, group a, member 2, NLRP3 - nlr family, pyrin domain containing 3, PSEN1 - presenilin 1, PTGS2 - prostaglandin-endoperoxide synthase 2 (prostaglandin …
GO:0051091	positive regulation of DNA-binding transcription factor activity	1.12e-06	7.6e-05	3.53	15070	247	346	20	[S100A12 - s100 calcium binding protein a12, ICAM1 - intercellular adhesion molecule 1, SAV1 - salvador homolog 1 (drosophila), VEGFA - vascular endothelial growth factor a, LRRFIP1 - leucine rich repeat (in flii) interacting protein 1, NFKB2 - nuclear factor of kappa light polypeptide gene enhancer in b-cells 2 (p49/p100), RIPK2 - receptor-interacting serine-threonine kinase 2, CFLAR - casp8 and…
GO:1903708	positive regulation of hemopoiesis	1.19e-06	8.03e-05	4.02	15070	184	346	17	[LILRB2 - leukocyte immunoglobulin-like receptor, subfamily b (with tm and itim domains), member 2, NFKBID - nuclear factor of kappa light polypeptide gene enhancer in b-cells inhibitor, delta, CD83 - cd83 molecule, TRIB1 - tribbles homolog 1 (drosophila), ZBTB1 - zinc finger and btb domain containing 1, RIPK2 - receptor-interacting serine-threonine kinase 2, IL1B - interleukin 1, beta, IL1A - in…
GO:0097190	apoptotic signaling pathway	1.35e-06	9.1e-05	3.48	15070	250	346	20	[CRIP1 - cysteine-rich protein 1 (intestinal), DDX3X - dead (asp-glu-ala-asp) box helicase 3, x-linked, CFLAR - casp8 and fadd-like apoptosis regulator, G0S2 - g0/g1switch 2, CDKN1A - cyclin-dependent kinase inhibitor 1a (p21, cip1), PPP1R15A - protein phosphatase 1, regulatory subunit 15a, ERN1 - endoplasmic reticulum to nucleus signaling 1, IL1B - interleukin 1, beta, IL1A - interleukin 1, alph…
GO:0070201	regulation of establishment of protein localization	1.46e-06	9.76e-05	2.37	15070	662	346	36	[FFAR2 - free fatty acid receptor 2, PLK3 - polo-like kinase 3, IL1R2 - interleukin 1 receptor, type ii, MIDN - midnolin, TP53BP2 - tumor protein p53 binding protein, 2, RGCC - regulator of cell cycle, OSM - oncostatin m, PMAIP1 - phorbol-12-myristate-13-acetate-induced protein 1, CD58 - cd58 molecule, FLNA - filamin a, alpha, NLRP3 - nlr family, pyrin domain containing 3, PSEN1 - presenilin 1, P…
GO:0032872	regulation of stress-activated MAPK cascade	1.5e-06	9.99e-05	3.77	15070	208	346	18	[ZC3H12A - zinc finger ccch-type containing 12a, VEGFA - vascular endothelial growth factor a, MAP3K2 - mitogen-activated protein kinase kinase kinase 2, EZR - ezrin, RIPK2 - receptor-interacting serine-threonine kinase 2, ZEB2 - zinc finger e-box binding homeobox 2, ERN1 - endoplasmic reticulum to nucleus signaling 1, IL1B - interleukin 1, beta, PTPN1 - protein tyrosine phosphatase, non-receptor…
GO:0002221	pattern recognition receptor signaling pathway	1.56e-06	0.000103	5.1	15070	111	346	13	[FFAR2 - free fatty acid receptor 2, TNIP1 - tnfaip3 interacting protein 1, BIRC3 - baculoviral iap repeat containing 3, UBE2D1 - ubiquitin-conjugating enzyme e2d 1, FCN1 - ficolin (collagen/fibrinogen domain containing) 1, TNIP3 - tnfaip3 interacting protein 3, RIPK2 - receptor-interacting serine-threonine kinase 2, IRF7 - interferon regulatory factor 7, IRAK3 - interleukin-1 receptor-associated…
GO:0043154	negative regulation of cysteine-type endopeptidase activity involved in apoptotic process	1.57e-06	0.000104	6.14	15070	78	346	11	[TNF - tumor necrosis factor, PLAUR - plasminogen activator, urokinase receptor, VEGFA - vascular endothelial growth factor a, DDX3X - dead (asp-glu-ala-asp) box helicase 3, x-linked, TNFAIP8 - tumor necrosis factor, alpha-induced protein 8, SERPINB9 - serpin peptidase inhibitor, clade b (ovalbumin), member 9, BIRC3 - baculoviral iap repeat containing 3, TNFSF14 - tumor necrosis factor (ligand) s…
GO:0002696	positive regulation of leukocyte activation	1.63e-06	0.000107	3.2	15070	299	346	22	[LILRB2 - leukocyte immunoglobulin-like receptor, subfamily b (with tm and itim domains), member 2, NFKBID - nuclear factor of kappa light polypeptide gene enhancer in b-cells inhibitor, delta, ZBTB1 - zinc finger and btb domain containing 1, MAP3K8 - mitogen-activated protein kinase kinase kinase 8, CD83 - cd83 molecule, RIPK2 - receptor-interacting serine-threonine kinase 2, PELI1 - pellino e3 …
GO:0051049	regulation of transport	1.66e-06	0.000109	1.8	15070	1570	346	65	[LILRB2 - leukocyte immunoglobulin-like receptor, subfamily b (with tm and itim domains), member 2, ATP2B1 - atpase, ca++ transporting, plasma membrane 1, AKAP9 - a kinase (prka) anchor protein (yotiao) 9, PTX3 - pentraxin 3, long, NUMB - numb homolog (drosophila), MIDN - midnolin, ABCA1 - atp-binding cassette, sub-family a (abc1), member 1, SDC4 - syndecan 4, OSM - oncostatin m, PMAIP1 - phorbol…
GO:0045786	negative regulation of cell cycle	1.77e-06	0.000115	2.55	15070	529	346	31	[PRKAG2 - protein kinase, amp-activated, gamma 2 non-catalytic subunit, HBP1 - hmg-box transcription factor 1, PLK3 - polo-like kinase 3, RYBP - ring1 and yy1 binding protein, TEX14 - testis expressed 14, HEXIM1 - hexamethylene bis-acetamide inducible 1, ERN1 - endoplasmic reticulum to nucleus signaling 1, TP53BP2 - tumor protein p53 binding protein, 2, MIR29A - microrna 29a, EPC1 - enhancer of p…
GO:0070302	regulation of stress-activated protein kinase signaling cascade	1.84e-06	0.00012	3.72	15070	211	346	18	[ZC3H12A - zinc finger ccch-type containing 12a, VEGFA - vascular endothelial growth factor a, MAP3K2 - mitogen-activated protein kinase kinase kinase 2, EZR - ezrin, RIPK2 - receptor-interacting serine-threonine kinase 2, ZEB2 - zinc finger e-box binding homeobox 2, ERN1 - endoplasmic reticulum to nucleus signaling 1, IL1B - interleukin 1, beta, PTPN1 - protein tyrosine phosphatase, non-receptor…
GO:0001959	regulation of cytokine-mediated signaling pathway	1.89e-06	0.000122	4.36	15070	150	346	15	[SOCS3 - suppressor of cytokine signaling 3, BIRC3 - baculoviral iap repeat containing 3, IL1R2 - interleukin 1 receptor, type ii, RIPK2 - receptor-interacting serine-threonine kinase 2, IL1RN - interleukin 1 receptor antagonist, ADAM17 - adam metallopeptidase domain 17, PTPN1 - protein tyrosine phosphatase, non-receptor type 1, TNF - tumor necrosis factor, TRAF1 - tnf receptor-associated factor …
GO:0050709	negative regulation of protein secretion	1.91e-06	0.000123	5.01	15070	113	346	13	[ZC3H12A - zinc finger ccch-type containing 12a, IL1R2 - interleukin 1 receptor, type ii, EZR - ezrin, MIDN - midnolin, IL1B - interleukin 1, beta, LILRA5 - leukocyte immunoglobulin-like receptor, subfamily a (with tm domain), member 5, GBP1 - guanylate binding protein 1, interferon-inducible, RGCC - regulator of cell cycle, NLRP3 - nlr family, pyrin domain containing 3, TNFAIP3 - tumor necrosis …
GO:0048869	cellular developmental process	1.96e-06	0.000126	1.63	15070	2270	346	85	[PURB - purine-rich element binding protein b, PLAC8 - placenta-specific 8, DDX3X - dead (asp-glu-ala-asp) box helicase 3, x-linked, ARID4B - at rich interactive domain 4b (rbp1-like), ZBTB1 - zinc finger and btb domain containing 1, DDX3Y - dead (asp-glu-ala-asp) box helicase 3, y-linked, NUMB - numb homolog (drosophila), ZCCHC6 - zinc finger, cchc domain containing 6, AFF4 - af4/fmr2 family, me…
GO:0097530	granulocyte migration	2.03e-06	0.00013	5.99	15070	80	346	11	[S100A12 - s100 calcium binding protein a12, EMR2 - egf-like module containing, mucin-like, hormone receptor-like 2, IL8 - interleukin 8, CCL4 - chemokine (c-c motif) ligand 4, AMICA1 - adhesion molecule, interacts with cxadr antigen 1, CSF3R - colony stimulating factor 3 receptor (granulocyte), CCL20 - chemokine (c-c motif) ligand 20, IL1B - interleukin 1, beta, CCL3L1 - chemokine (c-c motif) li…
GO:0032502	developmental process	2.07e-06	0.000132	1.42	15070	4117	346	134	[WTAP - wilms tumor 1 associated protein, DDX3X - dead (asp-glu-ala-asp) box helicase 3, x-linked, PLAC8 - placenta-specific 8, ARID4B - at rich interactive domain 4b (rbp1-like), ANKRD11 - ankyrin repeat domain 11, HEXIM1 - hexamethylene bis-acetamide inducible 1, ZCCHC6 - zinc finger, cchc domain containing 6, SDC4 - syndecan 4, LDLR - low density lipoprotein receptor, OSM - oncostatin m, IQGAP…
GO:0051223	regulation of protein transport	2.1e-06	0.000133	2.4	15070	616	346	34	[FFAR2 - free fatty acid receptor 2, PLK3 - polo-like kinase 3, IL1R2 - interleukin 1 receptor, type ii, MIDN - midnolin, RGCC - regulator of cell cycle, OSM - oncostatin m, FLNA - filamin a, alpha, CD58 - cd58 molecule, NLRP3 - nlr family, pyrin domain containing 3, PSEN1 - presenilin 1, PTGS2 - prostaglandin-endoperoxide synthase 2 (prostaglandin g/h synthase and cyclooxygenase), PIM3 - pim-3 o…
GO:1902105	regulation of leukocyte differentiation	2.2e-06	0.000139	3.38	15070	258	346	20	[ZC3H12A - zinc finger ccch-type containing 12a, LILRB2 - leukocyte immunoglobulin-like receptor, subfamily b (with tm and itim domains), member 2, NFKBID - nuclear factor of kappa light polypeptide gene enhancer in b-cells inhibitor, delta, ZBTB1 - zinc finger and btb domain containing 1, TRIB1 - tribbles homolog 1 (drosophila), CD83 - cd83 molecule, RIPK2 - receptor-interacting serine-threonine…
GO:0009890	negative regulation of biosynthetic process	2.42e-06	0.000152	1.85	15070	1388	346	59	[PURB - purine-rich element binding protein b, DDX3X - dead (asp-glu-ala-asp) box helicase 3, x-linked, ZBTB1 - zinc finger and btb domain containing 1, RYBP - ring1 and yy1 binding protein, HEXIM1 - hexamethylene bis-acetamide inducible 1, TLE4 - transducin-like enhancer of split 4 (e(sp1) homolog, drosophila), REL - v-rel avian reticuloendotheliosis viral oncogene homolog, FLNA - filamin a, alp…
GO:0002697	regulation of immune effector process	2.45e-06	0.000153	2.94	15070	355	346	24	[ZC3H12A - zinc finger ccch-type containing 12a, FFAR2 - free fatty acid receptor 2, EMR2 - egf-like module containing, mucin-like, hormone receptor-like 2, SERPINB9 - serpin peptidase inhibitor, clade b (ovalbumin), member 9, BIRC3 - baculoviral iap repeat containing 3, NFKBID - nuclear factor of kappa light polypeptide gene enhancer in b-cells inhibitor, delta, ZBTB1 - zinc finger and btb domai…
GO:0045621	positive regulation of lymphocyte differentiation	2.45e-06	0.000153	5.33	15070	98	346	12	[LILRB2 - leukocyte immunoglobulin-like receptor, subfamily b (with tm and itim domains), member 2, MALT1 - mucosa associated lymphoid tissue lymphoma translocation gene 1, NLRP3 - nlr family, pyrin domain containing 3, NFKBID - nuclear factor of kappa light polypeptide gene enhancer in b-cells inhibitor, delta, ZBTB1 - zinc finger and btb domain containing 1, CD83 - cd83 molecule, RIPK2 - recept…
GO:0046683	response to organophosphorus	2.57e-06	0.00016	4.88	15070	116	346	13	[AQP9 - aquaporin 9, RAPGEF2 - rap guanine nucleotide exchange factor (gef) 2, AKAP9 - a kinase (prka) anchor protein (yotiao) 9, EZR - ezrin, AREG - amphiregulin, IL1B - interleukin 1, beta, AHR - aryl hydrocarbon receptor, KCNE1 - potassium voltage-gated channel, isk-related family, member 1, FOSB - fbj murine osteosarcoma viral oncogene homolog b, THBD - thrombomodulin, PTGS2 - prostaglandin-e…
GO:0042127	regulation of cell proliferation	2.59e-06	0.00016	1.85	15070	1391	346	59	[LILRB2 - leukocyte immunoglobulin-like receptor, subfamily b (with tm and itim domains), member 2, PLAC8 - placenta-specific 8, SDC4 - syndecan 4, OSM - oncostatin m, FLNA - filamin a, alpha, AMICA1 - adhesion molecule, interacts with cxadr antigen 1, DOT1L - dot1-like histone h3k79 methyltransferase, FOXO3 - forkhead box o3, NOTCH2 - notch 2, ETV3 - ets variant 3, SAV1 - salvador homolog 1 (dro…
GO:0010629	negative regulation of gene expression	2.59e-06	0.000159	1.79	15070	1557	346	64	[PURB - purine-rich element binding protein b, DDX3X - dead (asp-glu-ala-asp) box helicase 3, x-linked, XIST - x inactive specific transcript (non-protein coding), BIRC3 - baculoviral iap repeat containing 3, ZBTB1 - zinc finger and btb domain containing 1, RYBP - ring1 and yy1 binding protein, HEXIM1 - hexamethylene bis-acetamide inducible 1, ZCCHC6 - zinc finger, cchc domain containing 6, TLE4 …
GO:0031327	negative regulation of cellular biosynthetic process	2.83e-06	0.000173	1.85	15070	1362	346	58	[PURB - purine-rich element binding protein b, DDX3X - dead (asp-glu-ala-asp) box helicase 3, x-linked, ZBTB1 - zinc finger and btb domain containing 1, RYBP - ring1 and yy1 binding protein, HEXIM1 - hexamethylene bis-acetamide inducible 1, TLE4 - transducin-like enhancer of split 4 (e(sp1) homolog, drosophila), REL - v-rel avian reticuloendotheliosis viral oncogene homolog, FLNA - filamin a, alp…
GO:0002792	negative regulation of peptide secretion	2.84e-06	0.000173	4.84	15070	117	346	13	[ZC3H12A - zinc finger ccch-type containing 12a, IL1R2 - interleukin 1 receptor, type ii, EZR - ezrin, MIDN - midnolin, IL1B - interleukin 1, beta, LILRA5 - leukocyte immunoglobulin-like receptor, subfamily a (with tm domain), member 5, GBP1 - guanylate binding protein 1, interferon-inducible, RGCC - regulator of cell cycle, NLRP3 - nlr family, pyrin domain containing 3, TNFAIP3 - tumor necrosis …
GO:0000122	negative regulation of transcription by RNA polymerase II	2.89e-06	0.000176	2.24	15070	740	346	38	[HBP1 - hmg-box transcription factor 1, PURB - purine-rich element binding protein b, LRRFIP1 - leucine rich repeat (in flii) interacting protein 1, PLK3 - polo-like kinase 3, ZBTB1 - zinc finger and btb domain containing 1, UBE2D1 - ubiquitin-conjugating enzyme e2d 1, JARID2 - jumonji, at rich interactive domain 2, RYBP - ring1 and yy1 binding protein, BACH1 - btb and cnc homology 1, basic leuci…
GO:0010628	positive regulation of gene expression	2.97e-06	0.00018	1.73	15070	1767	346	70	[PLAC8 - placenta-specific 8, DDX3X - dead (asp-glu-ala-asp) box helicase 3, x-linked, ARID4B - at rich interactive domain 4b (rbp1-like), RYBP - ring1 and yy1 binding protein, OSM - oncostatin m, LDLR - low density lipoprotein receptor, REL - v-rel avian reticuloendotheliosis viral oncogene homolog, PSEN1 - presenilin 1, DOT1L - dot1-like histone h3k79 methyltransferase, FOXO3 - forkhead box o3,…
GO:2000117	negative regulation of cysteine-type endopeptidase activity	3.31e-06	0.0002	5.7	15070	84	346	11	[TNF - tumor necrosis factor, PLAUR - plasminogen activator, urokinase receptor, VEGFA - vascular endothelial growth factor a, DDX3X - dead (asp-glu-ala-asp) box helicase 3, x-linked, TNFAIP8 - tumor necrosis factor, alpha-induced protein 8, SERPINB9 - serpin peptidase inhibitor, clade b (ovalbumin), member 9, BIRC3 - baculoviral iap repeat containing 3, TNFSF14 - tumor necrosis factor (ligand) s…
GO:0002822	regulation of adaptive immune response based on somatic recombination of immune receptors built from immunoglobulin superfamily domains	3.51e-06	0.000211	4.42	15070	138	346	14	[ZC3H12A - zinc finger ccch-type containing 12a, NFKBID - nuclear factor of kappa light polypeptide gene enhancer in b-cells inhibitor, delta, ZBTB1 - zinc finger and btb domain containing 1, RIPK2 - receptor-interacting serine-threonine kinase 2, IL1B - interleukin 1, beta, IL10 - interleukin 10, MALT1 - mucosa associated lymphoid tissue lymphoma translocation gene 1, TNF - tumor necrosis factor…
GO:0097193	intrinsic apoptotic signaling pathway	3.51e-06	0.00021	4.42	15070	138	346	14	[CRIP1 - cysteine-rich protein 1 (intestinal), DDX3X - dead (asp-glu-ala-asp) box helicase 3, x-linked, CDKN1A - cyclin-dependent kinase inhibitor 1a (p21, cip1), PPP1R15A - protein phosphatase 1, regulatory subunit 15a, ERN1 - endoplasmic reticulum to nucleus signaling 1, TP53BP2 - tumor protein p53 binding protein, 2, TNF - tumor necrosis factor, PMAIP1 - phorbol-12-myristate-13-acetate-induced…
GO:0050730	regulation of peptidyl-tyrosine phosphorylation	3.57e-06	0.000212	3.55	15070	221	346	18	[ITGA5 - integrin, alpha 5 (fibronectin receptor, alpha polypeptide), ICAM1 - intercellular adhesion molecule 1, VEGFA - vascular endothelial growth factor a, SOCS3 - suppressor of cytokine signaling 3, EREG - epiregulin, RIPK2 - receptor-interacting serine-threonine kinase 2, AREG - amphiregulin, CD44 - cd44 molecule (indian blood group), ADAM17 - adam metallopeptidase domain 17, ARHGEF2 - rho/r…
GO:0030593	neutrophil chemotaxis	3.65e-06	0.000217	6.31	15070	69	346	10	[S100A12 - s100 calcium binding protein a12, IL8 - interleukin 8, CCL4 - chemokine (c-c motif) ligand 4, AMICA1 - adhesion molecule, interacts with cxadr antigen 1, CSF3R - colony stimulating factor 3 receptor (granulocyte), CCL20 - chemokine (c-c motif) ligand 20, IL1B - interleukin 1, beta, CCL3L1 - chemokine (c-c motif) ligand 3-like 1, PDE4B - phosphodiesterase 4b, camp-specific, CCL3 - chemo…
GO:0050708	regulation of protein secretion	4.07e-06	0.000241	2.78	15070	391	346	25	[FFAR2 - free fatty acid receptor 2, IL1R2 - interleukin 1 receptor, type ii, MIDN - midnolin, RGCC - regulator of cell cycle, OSM - oncostatin m, CD58 - cd58 molecule, NLRP3 - nlr family, pyrin domain containing 3, PIM3 - pim-3 oncogene, MBP - myelin basic protein, ZC3H12A - zinc finger ccch-type containing 12a, RIPK2 - receptor-interacting serine-threonine kinase 2, EZR - ezrin, FCN1 - ficolin …
GO:0032743	positive regulation of interleukin-2 production	4.09e-06	0.000241	10.16	15070	30	346	7	[MALT1 - mucosa associated lymphoid tissue lymphoma translocation gene 1, CD83 - cd83 molecule, RIPK2 - receptor-interacting serine-threonine kinase 2, PTPRC - protein tyrosine phosphatase, receptor type, c, IL1B - interleukin 1, beta, IL1A - interleukin 1, alpha, PDE4B - phosphodiesterase 4b, camp-specific]
GO:0051051	negative regulation of transport	4.49e-06	0.000263	2.7	15070	419	346	26	[ICAM1 - intercellular adhesion molecule 1, LILRB2 - leukocyte immunoglobulin-like receptor, subfamily b (with tm and itim domains), member 2, IL1R2 - interleukin 1 receptor, type ii, MIDN - midnolin, RGCC - regulator of cell cycle, OSM - oncostatin m, SESTD1 - sec14 and spectrin domains 1, OXSR1 - oxidative stress responsive 1, NLRP3 - nlr family, pyrin domain containing 3, PTGS2 - prostaglandin…
GO:0060759	regulation of response to cytokine stimulus	4.57e-06	0.000267	4.06	15070	161	346	15	[SOCS3 - suppressor of cytokine signaling 3, BIRC3 - baculoviral iap repeat containing 3, IL1R2 - interleukin 1 receptor, type ii, RIPK2 - receptor-interacting serine-threonine kinase 2, IL1RN - interleukin 1 receptor antagonist, ADAM17 - adam metallopeptidase domain 17, PTPN1 - protein tyrosine phosphatase, non-receptor type 1, TNF - tumor necrosis factor, TRAF1 - tnf receptor-associated factor …
GO:0098542	defense response to other organism	4.7e-06	0.000274	3	15070	319	346	22	[S100A12 - s100 calcium binding protein a12, ZC3H12A - zinc finger ccch-type containing 12a, PLAC8 - placenta-specific 8, ISG20 - interferon stimulated exonuclease gene 20kda, RIPK2 - receptor-interacting serine-threonine kinase 2, ADAM17 - adam metallopeptidase domain 17, GBP2 - guanylate binding protein 2, interferon-inducible, GBP1 - guanylate binding protein 1, interferon-inducible, TNF - tum…
GO:0070372	regulation of ERK1 and ERK2 cascade	4.71e-06	0.000273	3.34	15070	248	346	19	[ICAM1 - intercellular adhesion molecule 1, TNIP1 - tnfaip3 interacting protein 1, RAPGEF2 - rap guanine nucleotide exchange factor (gef) 2, DUSP6 - dual specificity phosphatase 6, EZR - ezrin, RIPK2 - receptor-interacting serine-threonine kinase 2, CCL4 - chemokine (c-c motif) ligand 4, CFLAR - casp8 and fadd-like apoptosis regulator, CD44 - cd44 molecule (indian blood group), IL1B - interleukin…
GO:0090087	regulation of peptide transport	4.83e-06	0.000279	2.31	15070	640	346	34	[FFAR2 - free fatty acid receptor 2, PLK3 - polo-like kinase 3, IL1R2 - interleukin 1 receptor, type ii, MIDN - midnolin, RGCC - regulator of cell cycle, OSM - oncostatin m, CD58 - cd58 molecule, FLNA - filamin a, alpha, NLRP3 - nlr family, pyrin domain containing 3, PSEN1 - presenilin 1, PTGS2 - prostaglandin-endoperoxide synthase 2 (prostaglandin g/h synthase and cyclooxygenase), PIM3 - pim-3 o…
GO:0051224	negative regulation of protein transport	4.93e-06	0.000284	4.03	15070	162	346	15	[ZC3H12A - zinc finger ccch-type containing 12a, INSIG1 - insulin induced gene 1, IL1R2 - interleukin 1 receptor, type ii, EZR - ezrin, MIDN - midnolin, IL1B - interleukin 1, beta, LILRA5 - leukocyte immunoglobulin-like receptor, subfamily a (with tm domain), member 5, GBP1 - guanylate binding protein 1, interferon-inducible, KCNE1 - potassium voltage-gated channel, isk-related family, member 1, …
GO:0006915	apoptotic process	4.94e-06	0.000283	2.39	15070	584	346	32	[BIRC3 - baculoviral iap repeat containing 3, PLK3 - polo-like kinase 3, PHLDA1 - pleckstrin homology-like domain, family a, member 1, RYBP - ring1 and yy1 binding protein, SQSTM1 - sequestosome 1, PMAIP1 - phorbol-12-myristate-13-acetate-induced protein 1, NLRP3 - nlr family, pyrin domain containing 3, PSEN1 - presenilin 1, TNFSF14 - tumor necrosis factor (ligand) superfamily, member 14, PIM3 - …
GO:0097529	myeloid leukocyte migration	5.1e-06	0.000291	4.98	15070	105	346	12	[S100A12 - s100 calcium binding protein a12, EMR2 - egf-like module containing, mucin-like, hormone receptor-like 2, IL8 - interleukin 8, CCL4 - chemokine (c-c motif) ligand 4, AMICA1 - adhesion molecule, interacts with cxadr antigen 1, CSF3R - colony stimulating factor 3 receptor (granulocyte), CCL20 - chemokine (c-c motif) ligand 20, IL1B - interleukin 1, beta, CCL3L1 - chemokine (c-c motif) li…
GO:0009719	response to endogenous stimulus	5.11e-06	0.000291	2.06	15070	909	346	43	[ICAM1 - intercellular adhesion molecule 1, ATP2B1 - atpase, ca++ transporting, plasma membrane 1, AKAP9 - a kinase (prka) anchor protein (yotiao) 9, EREG - epiregulin, ABCA1 - atp-binding cassette, sub-family a (abc1), member 1, PTGER2 - prostaglandin e receptor 2 (subtype ep2), 53kda, CPEB4 - cytoplasmic polyadenylation element binding protein 4, NFE2L2 - nuclear factor (erythroid-derived 2)-li…
GO:0022603	regulation of anatomical structure morphogenesis	5.15e-06	0.000292	2.02	15070	971	346	45	[ITGA5 - integrin, alpha 5 (fibronectin receptor, alpha polypeptide), ICAM1 - intercellular adhesion molecule 1, SIPA1L1 - signal-induced proliferation-associated 1 like 1, FMNL1 - formin-like 1, MIR29A - microrna 29a, NFE2L2 - nuclear factor (erythroid-derived 2)-like 2, RGCC - regulator of cell cycle, FLNA - filamin a, alpha, PSEN1 - presenilin 1, TNFSF14 - tumor necrosis factor (ligand) superf…
GO:0150077	regulation of neuroinflammatory response	5.18e-06	0.000292	9.83	15070	31	346	7	[TNF - tumor necrosis factor, LDLR - low density lipoprotein receptor, PTGS2 - prostaglandin-endoperoxide synthase 2 (prostaglandin g/h synthase and cyclooxygenase), TNFRSF1B - tumor necrosis factor receptor superfamily, member 1b, PTPRC - protein tyrosine phosphatase, receptor type, c, IL1B - interleukin 1, beta, CCL3 - chemokine (c-c motif) ligand 3]
GO:0001818	negative regulation of cytokine production	5.29e-06	0.000298	3.31	15070	250	346	19	[ZC3H12A - zinc finger ccch-type containing 12a, ATP2B1 - atpase, ca++ transporting, plasma membrane 1, IL1R2 - interleukin 1 receptor, type ii, CD83 - cd83 molecule, EZR - ezrin, NFKB1 - nuclear factor of kappa light polypeptide gene enhancer in b-cells 1, LILRA5 - leukocyte immunoglobulin-like receptor, subfamily a (with tm domain), member 5, GBP1 - guanylate binding protein 1, interferon-induc…
GO:0045088	regulation of innate immune response	5.56e-06	0.000312	2.74	15070	398	346	25	[FFAR2 - free fatty acid receptor 2, DDX3X - dead (asp-glu-ala-asp) box helicase 3, x-linked, BIRC3 - baculoviral iap repeat containing 3, EREG - epiregulin, UBE2D1 - ubiquitin-conjugating enzyme e2d 1, HEXIM1 - hexamethylene bis-acetamide inducible 1, MALT1 - mucosa associated lymphoid tissue lymphoma translocation gene 1, TANK - traf family member-associated nfkb activator, RELB - v-rel avian r…
GO:0045944	positive regulation of transcription by RNA polymerase II	5.64e-06	0.000315	1.97	15070	1037	346	47	[DDX3X - dead (asp-glu-ala-asp) box helicase 3, x-linked, PLAC8 - placenta-specific 8, ARID4B - at rich interactive domain 4b (rbp1-like), BACH1 - btb and cnc homology 1, basic leucine zipper transcription factor 1, SQSTM1 - sequestosome 1, NFE2L2 - nuclear factor (erythroid-derived 2)-like 2, EPC1 - enhancer of polycomb homolog 1 (drosophila), RGCC - regulator of cell cycle, OSM - oncostatin m, …
GO:1901699	cellular response to nitrogen compound	5.8e-06	0.000323	2.66	15070	425	346	26	[ICAM1 - intercellular adhesion molecule 1, AKAP9 - a kinase (prka) anchor protein (yotiao) 9, CPEB4 - cytoplasmic polyadenylation element binding protein 4, NFE2L2 - nuclear factor (erythroid-derived 2)-like 2, NR4A2 - nuclear receptor subfamily 4, group a, member 2, NLRP3 - nlr family, pyrin domain containing 3, PSEN1 - presenilin 1, PTGS2 - prostaglandin-endoperoxide synthase 2 (prostaglandin …
GO:0033673	negative regulation of kinase activity	5.87e-06	0.000326	3.42	15070	229	346	18	[PRKAG2 - protein kinase, amp-activated, gamma 2 non-catalytic subunit, SOCS3 - suppressor of cytokine signaling 3, DUSP5 - dual specificity phosphatase 5, DUSP6 - dual specificity phosphatase 6, TRIB1 - tribbles homolog 1 (drosophila), CDKN1A - cyclin-dependent kinase inhibitor 1a (p21, cip1), HEXIM1 - hexamethylene bis-acetamide inducible 1, MIDN - midnolin, IL1B - interleukin 1, beta, PTPN1 - …
GO:1903706	regulation of hemopoiesis	6.18e-06	0.000341	2.6	15070	453	346	27	[LILRB2 - leukocyte immunoglobulin-like receptor, subfamily b (with tm and itim domains), member 2, PURB - purine-rich element binding protein b, NFKBID - nuclear factor of kappa light polypeptide gene enhancer in b-cells inhibitor, delta, TRIB1 - tribbles homolog 1 (drosophila), ZBTB1 - zinc finger and btb domain containing 1, CD83 - cd83 molecule, NFE2L2 - nuclear factor (erythroid-derived 2)-l…
GO:1904950	negative regulation of establishment of protein localization	6.66e-06	0.000366	3.94	15070	166	346	15	[ZC3H12A - zinc finger ccch-type containing 12a, INSIG1 - insulin induced gene 1, IL1R2 - interleukin 1 receptor, type ii, EZR - ezrin, MIDN - midnolin, IL1B - interleukin 1, beta, LILRA5 - leukocyte immunoglobulin-like receptor, subfamily a (with tm domain), member 5, GBP1 - guanylate binding protein 1, interferon-inducible, KCNE1 - potassium voltage-gated channel, isk-related family, member 1, …
GO:0051128	regulation of cellular component organization	6.9e-06	0.000379	1.59	15070	2306	346	84	[LILRB2 - leukocyte immunoglobulin-like receptor, subfamily b (with tm and itim domains), member 2, DDX3X - dead (asp-glu-ala-asp) box helicase 3, x-linked, AKAP9 - a kinase (prka) anchor protein (yotiao) 9, PTX3 - pentraxin 3, long, NUMB - numb homolog (drosophila), TEX14 - testis expressed 14, ABCA1 - atp-binding cassette, sub-family a (abc1), member 1, DENND5A - denn/madd domain containing 5a,…
GO:1990266	neutrophil migration	6.97e-06	0.000381	5.89	15070	74	346	10	[S100A12 - s100 calcium binding protein a12, IL8 - interleukin 8, CCL4 - chemokine (c-c motif) ligand 4, AMICA1 - adhesion molecule, interacts with cxadr antigen 1, CSF3R - colony stimulating factor 3 receptor (granulocyte), CCL20 - chemokine (c-c motif) ligand 20, IL1B - interleukin 1, beta, CCL3L1 - chemokine (c-c motif) ligand 3-like 1, PDE4B - phosphodiesterase 4b, camp-specific, CCL3 - chemo…
GO:0050710	negative regulation of cytokine secretion	7.3e-06	0.000397	6.64	15070	59	346	9	[RGCC - regulator of cell cycle, ZC3H12A - zinc finger ccch-type containing 12a, NLRP3 - nlr family, pyrin domain containing 3, TNFAIP3 - tumor necrosis factor, alpha-induced protein 3, IL1R2 - interleukin 1 receptor, type ii, EZR - ezrin, LILRB1 - leukocyte immunoglobulin-like receptor, subfamily b (with tm and itim domains), member 1, GBP1 - guanylate binding protein 1, interferon-inducible, LI…
GO:1901888	regulation of cell junction assembly	7.32e-06	0.000397	5.26	15070	91	346	11	[TNF - tumor necrosis factor, VEGFA - vascular endothelial growth factor a, IQGAP1 - iq motif containing gtpase activating protein 1, RAPGEF2 - rap guanine nucleotide exchange factor (gef) 2, LIMS1 - lim and senescent cell antigen-like domains 1, IL1B - interleukin 1, beta, S100A10 - s100 calcium binding protein a10, MACF1 - microtubule-actin crosslinking factor 1, RAPGEF1 - rap guanine nucleotid…
GO:0097191	extrinsic apoptotic signaling pathway	7.32e-06	0.000396	5.26	15070	91	346	11	[TNF - tumor necrosis factor, BCL2A1 - bcl2-related protein a1, DDX3X - dead (asp-glu-ala-asp) box helicase 3, x-linked, MCL1 - myeloid cell leukemia sequence 1 (bcl2-related), G0S2 - g0/g1switch 2, TNFRSF1B - tumor necrosis factor receptor superfamily, member 1b, IL1B - interleukin 1, beta, FOXO3 - forkhead box o3, TNFRSF10B - tumor necrosis factor receptor superfamily, member 10b, IL1A - interl…
GO:0046328	regulation of JNK cascade	7.71e-06	0.000415	3.89	15070	168	346	15	[MAP3K2 - mitogen-activated protein kinase kinase kinase 2, RIPK2 - receptor-interacting serine-threonine kinase 2, ZEB2 - zinc finger e-box binding homeobox 2, IL1B - interleukin 1, beta, ERN1 - endoplasmic reticulum to nucleus signaling 1, PTPN1 - protein tyrosine phosphatase, non-receptor type 1, TNF - tumor necrosis factor, TRAF1 - tnf receptor-associated factor 1, TAOK3 - tao kinase 3, SPAG9…
GO:0014074	response to purine-containing compound	7.74e-06	0.000415	4.42	15070	128	346	13	[AQP9 - aquaporin 9, RAPGEF2 - rap guanine nucleotide exchange factor (gef) 2, AKAP9 - a kinase (prka) anchor protein (yotiao) 9, EZR - ezrin, AREG - amphiregulin, IL1B - interleukin 1, beta, AHR - aryl hydrocarbon receptor, KCNE1 - potassium voltage-gated channel, isk-related family, member 1, FOSB - fbj murine osteosarcoma viral oncogene homolog b, THBD - thrombomodulin, PTGS2 - prostaglandin-e…
GO:1904951	positive regulation of establishment of protein localization	7.86e-06	0.00042	2.68	15070	406	346	25	[FFAR2 - free fatty acid receptor 2, PLK3 - polo-like kinase 3, TP53BP2 - tumor protein p53 binding protein, 2, RGCC - regulator of cell cycle, OSM - oncostatin m, PMAIP1 - phorbol-12-myristate-13-acetate-induced protein 1, FLNA - filamin a, alpha, CD58 - cd58 molecule, NLRP3 - nlr family, pyrin domain containing 3, PSEN1 - presenilin 1, PTGS2 - prostaglandin-endoperoxide synthase 2 (prostaglandi…
GO:0071496	cellular response to external stimulus	7.95e-06	0.000424	3	15070	305	346	21	[PRKAG2 - protein kinase, amp-activated, gamma 2 non-catalytic subunit, ZC3H12A - zinc finger ccch-type containing 12a, ICAM1 - intercellular adhesion molecule 1, MAP3K2 - mitogen-activated protein kinase kinase kinase 2, ATP2B1 - atpase, ca++ transporting, plasma membrane 1, FAM65B - family with sequence similarity 65, member b, NFKB1 - nuclear factor of kappa light polypeptide gene enhancer in …
GO:0006469	negative regulation of protein kinase activity	8.72e-06	0.000463	3.48	15070	213	346	17	[PRKAG2 - protein kinase, amp-activated, gamma 2 non-catalytic subunit, SOCS3 - suppressor of cytokine signaling 3, DUSP5 - dual specificity phosphatase 5, DUSP6 - dual specificity phosphatase 6, TRIB1 - tribbles homolog 1 (drosophila), CDKN1A - cyclin-dependent kinase inhibitor 1a (p21, cip1), HEXIM1 - hexamethylene bis-acetamide inducible 1, IL1B - interleukin 1, beta, PTPN1 - protein tyrosine …
GO:1904018	positive regulation of vasculature development	8.9e-06	0.000471	3.84	15070	170	346	15	[ITGA5 - integrin, alpha 5 (fibronectin receptor, alpha polypeptide), ZC3H12A - zinc finger ccch-type containing 12a, VEGFA - vascular endothelial growth factor a, RAPGEF2 - rap guanine nucleotide exchange factor (gef) 2, CFLAR - casp8 and fadd-like apoptosis regulator, IL1B - interleukin 1, beta, IL1A - interleukin 1, alpha, MIR29A - microrna 29a, NFE2L2 - nuclear factor (erythroid-derived 2)-li…
GO:1903531	negative regulation of secretion by cell	8.9e-06	0.000469	3.84	15070	170	346	15	[ZC3H12A - zinc finger ccch-type containing 12a, IL1R2 - interleukin 1 receptor, type ii, EZR - ezrin, MIDN - midnolin, IL1B - interleukin 1, beta, GBP1 - guanylate binding protein 1, interferon-inducible, LILRA5 - leukocyte immunoglobulin-like receptor, subfamily a (with tm domain), member 5, RGCC - regulator of cell cycle, OSM - oncostatin m, NLRP3 - nlr family, pyrin domain containing 3, TNFAI…
GO:2001237	negative regulation of extrinsic apoptotic signaling pathway	9.05e-06	0.000476	5.15	15070	93	346	11	[ICAM1 - intercellular adhesion molecule 1, TNF - tumor necrosis factor, DDX3X - dead (asp-glu-ala-asp) box helicase 3, x-linked, TNFAIP3 - tumor necrosis factor, alpha-induced protein 3, MCL1 - myeloid cell leukemia sequence 1 (bcl2-related), RB1CC1 - rb1-inducible coiled-coil 1, CFLAR - casp8 and fadd-like apoptosis regulator, IL1B - interleukin 1, beta, TNFRSF10B - tumor necrosis factor recept…
GO:0032874	positive regulation of stress-activated MAPK cascade	9.31e-06	0.000488	4.07	15070	150	346	14	[ZC3H12A - zinc finger ccch-type containing 12a, VEGFA - vascular endothelial growth factor a, MAP3K2 - mitogen-activated protein kinase kinase kinase 2, RIPK2 - receptor-interacting serine-threonine kinase 2, ZEB2 - zinc finger e-box binding homeobox 2, IL1B - interleukin 1, beta, ERN1 - endoplasmic reticulum to nucleus signaling 1, PTPN1 - protein tyrosine phosphatase, non-receptor type 1, TNF …
GO:0045861	negative regulation of proteolysis	9.39e-06	0.00049	3.07	15070	284	346	20	[VEGFA - vascular endothelial growth factor a, SERPINB8 - serpin peptidase inhibitor, clade b (ovalbumin), member 8, DDX3X - dead (asp-glu-ala-asp) box helicase 3, x-linked, SERPINB9 - serpin peptidase inhibitor, clade b (ovalbumin), member 9, BIRC3 - baculoviral iap repeat containing 3, IL1R2 - interleukin 1 receptor, type ii, RYBP - ring1 and yy1 binding protein, CFLAR - casp8 and fadd-like apo…
GO:0045935	positive regulation of nucleobase-containing compound metabolic process	9.59e-06	0.000499	1.7	15070	1689	346	66	[PLAC8 - placenta-specific 8, DDX3X - dead (asp-glu-ala-asp) box helicase 3, x-linked, ARID4B - at rich interactive domain 4b (rbp1-like), RYBP - ring1 and yy1 binding protein, OSM - oncostatin m, REL - v-rel avian reticuloendotheliosis viral oncogene homolog, PSEN1 - presenilin 1, DOT1L - dot1-like histone h3k79 methyltransferase, NBN - nibrin, FOXO3 - forkhead box o3, NRIP1 - nuclear receptor i…
GO:0012501	programmed cell death	9.93e-06	0.000515	2.24	15070	662	346	34	[BIRC3 - baculoviral iap repeat containing 3, PLK3 - polo-like kinase 3, PHLDA1 - pleckstrin homology-like domain, family a, member 1, RYBP - ring1 and yy1 binding protein, SQSTM1 - sequestosome 1, PMAIP1 - phorbol-12-myristate-13-acetate-induced protein 1, NLRP3 - nlr family, pyrin domain containing 3, PSEN1 - presenilin 1, TNFSF14 - tumor necrosis factor (ligand) superfamily, member 14, PIM3 - …
GO:0050870	positive regulation of T cell activation	9.94e-06	0.000513	3.61	15070	193	346	16	[LILRB2 - leukocyte immunoglobulin-like receptor, subfamily b (with tm and itim domains), member 2, NFKBID - nuclear factor of kappa light polypeptide gene enhancer in b-cells inhibitor, delta, ZBTB1 - zinc finger and btb domain containing 1, MAP3K8 - mitogen-activated protein kinase kinase kinase 8, CD83 - cd83 molecule, RIPK2 - receptor-interacting serine-threonine kinase 2, IL1B - interleukin …
GO:2000516	positive regulation of CD4-positive, alpha-beta T cell activation	9.98e-06	0.000514	8.97	15070	34	346	7	[MALT1 - mucosa associated lymphoid tissue lymphoma translocation gene 1, NLRP3 - nlr family, pyrin domain containing 3, CD55 - cd55 molecule, decay accelerating factor for complement (cromer blood group), NFKBID - nuclear factor of kappa light polypeptide gene enhancer in b-cells inhibitor, delta, CD83 - cd83 molecule, RIPK2 - receptor-interacting serine-threonine kinase 2, NFKBIZ - nuclear fact…
GO:0010939	regulation of necrotic cell death	1.02e-05	0.000522	11.36	15070	23	346	6	[BIRC3 - baculoviral iap repeat containing 3, PPIF - peptidylprolyl isomerase f, PELI1 - pellino e3 ubiquitin protein ligase 1, CFLAR - casp8 and fadd-like apoptosis regulator, CYLD - cylindromatosis (turban tumor syndrome), ARHGEF2 - rho/rac guanine nucleotide exchange factor (gef) 2]
GO:0002791	regulation of peptide secretion	1.06e-05	0.00054	2.64	15070	413	346	25	[FFAR2 - free fatty acid receptor 2, IL1R2 - interleukin 1 receptor, type ii, MIDN - midnolin, RGCC - regulator of cell cycle, OSM - oncostatin m, CD58 - cd58 molecule, NLRP3 - nlr family, pyrin domain containing 3, PIM3 - pim-3 oncogene, MBP - myelin basic protein, ZC3H12A - zinc finger ccch-type containing 12a, RIPK2 - receptor-interacting serine-threonine kinase 2, EZR - ezrin, FCN1 - ficolin …
GO:0070304	positive regulation of stress-activated protein kinase signaling cascade	1.08e-05	0.000553	4.01	15070	152	346	14	[ZC3H12A - zinc finger ccch-type containing 12a, VEGFA - vascular endothelial growth factor a, MAP3K2 - mitogen-activated protein kinase kinase kinase 2, RIPK2 - receptor-interacting serine-threonine kinase 2, ZEB2 - zinc finger e-box binding homeobox 2, IL1B - interleukin 1, beta, ERN1 - endoplasmic reticulum to nucleus signaling 1, PTPN1 - protein tyrosine phosphatase, non-receptor type 1, TNF …
GO:0070498	interleukin-1-mediated signaling pathway	1.11e-05	0.000565	5.04	15070	95	346	11	[IRAK3 - interleukin-1 receptor-associated kinase 3, IL1R2 - interleukin 1 receptor, type ii, MAP3K8 - mitogen-activated protein kinase kinase kinase 8, RIPK2 - receptor-interacting serine-threonine kinase 2, PELI1 - pellino e3 ubiquitin protein ligase 1, IL1RN - interleukin 1 receptor antagonist, NFKB1 - nuclear factor of kappa light polypeptide gene enhancer in b-cells 1, IRAK2 - interleukin-1 …
GO:0002718	regulation of cytokine production involved in immune response	1.12e-05	0.00057	5.58	15070	78	346	10	[MALT1 - mucosa associated lymphoid tissue lymphoma translocation gene 1, FFAR2 - free fatty acid receptor 2, IL10 - interleukin 10, TNF - tumor necrosis factor, NLRP3 - nlr family, pyrin domain containing 3, NR4A3 - nuclear receptor subfamily 4, group a, member 3, IRAK3 - interleukin-1 receptor-associated kinase 3, TNFRSF1B - tumor necrosis factor receptor superfamily, member 1b, LILRB1 - leukoc…
GO:0051894	positive regulation of focal adhesion assembly	1.33e-05	0.000672	10.89	15070	24	346	6	[IQGAP1 - iq motif containing gtpase activating protein 1, VEGFA - vascular endothelial growth factor a, LIMS1 - lim and senescent cell antigen-like domains 1, S100A10 - s100 calcium binding protein a10, MAP4K4 - mitogen-activated protein kinase kinase kinase kinase 4, SDC4 - syndecan 4]
GO:0043409	negative regulation of MAPK cascade	1.36e-05	0.000682	3.93	15070	155	346	14	[TNIP1 - tnfaip3 interacting protein 1, DUSP5 - dual specificity phosphatase 5, DUSP6 - dual specificity phosphatase 6, EZR - ezrin, IL1B - interleukin 1, beta, GBP1 - guanylate binding protein 1, interferon-inducible, PTPN1 - protein tyrosine phosphatase, non-receptor type 1, SORL1 - sortilin-related receptor, l(dlr class) a repeats containing, TAOK3 - tao kinase 3, IRAK3 - interleukin-1 recepto…
GO:0032755	positive regulation of interleukin-6 production	1.41e-05	0.000709	5.44	15070	80	346	10	[MBP - myelin basic protein, LILRB2 - leukocyte immunoglobulin-like receptor, subfamily b (with tm and itim domains), member 2, TNF - tumor necrosis factor, EREG - epiregulin, RIPK2 - receptor-interacting serine-threonine kinase 2, IL1B - interleukin 1, beta, ARHGEF2 - rho/rac guanine nucleotide exchange factor (gef) 2, LILRA5 - leukocyte immunoglobulin-like receptor, subfamily a (with tm domain)…
GO:0002218	activation of innate immune response	1.42e-05	0.000707	3.35	15070	221	346	17	[FFAR2 - free fatty acid receptor 2, TNIP1 - tnfaip3 interacting protein 1, BIRC3 - baculoviral iap repeat containing 3, UBE2D1 - ubiquitin-conjugating enzyme e2d 1, TNIP3 - tnfaip3 interacting protein 3, RIPK2 - receptor-interacting serine-threonine kinase 2, FCN1 - ficolin (collagen/fibrinogen domain containing) 1, NFKB1 - nuclear factor of kappa light polypeptide gene enhancer in b-cells 1, HE…
GO:0023014	signal transduction by protein phosphorylation	1.43e-05	0.000712	2.89	15070	317	346	21	[MBP - myelin basic protein, RAPGEF2 - rap guanine nucleotide exchange factor (gef) 2, DUSP5 - dual specificity phosphatase 5, MAPK6 - mitogen-activated protein kinase 6, DUSP6 - dual specificity phosphatase 6, EREG - epiregulin, MAP3K8 - mitogen-activated protein kinase kinase kinase 8, TRIB1 - tribbles homolog 1 (drosophila), RIPK2 - receptor-interacting serine-threonine kinase 2, AREG - amphir…
GO:0002758	innate immune response-activating signal transduction	1.46e-05	0.000725	3.5	15070	199	346	16	[FFAR2 - free fatty acid receptor 2, TNIP1 - tnfaip3 interacting protein 1, BIRC3 - baculoviral iap repeat containing 3, UBE2D1 - ubiquitin-conjugating enzyme e2d 1, TNIP3 - tnfaip3 interacting protein 3, RIPK2 - receptor-interacting serine-threonine kinase 2, FCN1 - ficolin (collagen/fibrinogen domain containing) 1, NFKB1 - nuclear factor of kappa light polypeptide gene enhancer in b-cells 1, MA…
GO:0051222	positive regulation of protein transport	1.5e-05	0.000743	2.71	15070	369	346	23	[MBP - myelin basic protein, ZC3H12A - zinc finger ccch-type containing 12a, FFAR2 - free fatty acid receptor 2, EDEM1 - er degradation enhancer, mannosidase alpha-like 1, PLK3 - polo-like kinase 3, FCN1 - ficolin (collagen/fibrinogen domain containing) 1, EZR - ezrin, RIPK2 - receptor-interacting serine-threonine kinase 2, IL1B - interleukin 1, beta, LILRA5 - leukocyte immunoglobulin-like recept…
GO:0051050	positive regulation of transport	1.58e-05	0.000778	2.03	15070	858	346	40	[FFAR2 - free fatty acid receptor 2, ATP2B1 - atpase, ca++ transporting, plasma membrane 1, AKAP9 - a kinase (prka) anchor protein (yotiao) 9, PLK3 - polo-like kinase 3, PTX3 - pentraxin 3, long, ABCA1 - atp-binding cassette, sub-family a (abc1), member 1, TP53BP2 - tumor protein p53 binding protein, 2, SDC4 - syndecan 4, NFE2L2 - nuclear factor (erythroid-derived 2)-like 2, RGCC - regulator of c…
GO:0050714	positive regulation of protein secretion	1.59e-05	0.000783	3.32	15070	223	346	17	[MBP - myelin basic protein, FFAR2 - free fatty acid receptor 2, FCN1 - ficolin (collagen/fibrinogen domain containing) 1, EZR - ezrin, RIPK2 - receptor-interacting serine-threonine kinase 2, IL1B - interleukin 1, beta, LILRA5 - leukocyte immunoglobulin-like receptor, subfamily a (with tm domain), member 5, IL1A - interleukin 1, alpha, CCL3 - chemokine (c-c motif) ligand 3, SORL1 - sortilin-relat…
GO:0051254	positive regulation of RNA metabolic process	1.61e-05	0.000789	1.73	15070	1510	346	60	[PLAC8 - placenta-specific 8, DDX3X - dead (asp-glu-ala-asp) box helicase 3, x-linked, ARID4B - at rich interactive domain 4b (rbp1-like), RYBP - ring1 and yy1 binding protein, OSM - oncostatin m, REL - v-rel avian reticuloendotheliosis viral oncogene homolog, PSEN1 - presenilin 1, DOT1L - dot1-like histone h3k79 methyltransferase, FOXO3 - forkhead box o3, NRIP1 - nuclear receptor interacting pro…
GO:0032880	regulation of protein localization	1.61e-05	0.000789	1.99	15070	921	346	42	[FFAR2 - free fatty acid receptor 2, PLK3 - polo-like kinase 3, IL1R2 - interleukin 1 receptor, type ii, NUMB - numb homolog (drosophila), MIDN - midnolin, SQSTM1 - sequestosome 1, TP53BP2 - tumor protein p53 binding protein, 2, RGCC - regulator of cell cycle, OSM - oncostatin m, IQGAP1 - iq motif containing gtpase activating protein 1, PMAIP1 - phorbol-12-myristate-13-acetate-induced protein 1, …
GO:0045580	regulation of T cell differentiation	1.62e-05	0.00079	4.13	15070	137	346	13	[LILRB2 - leukocyte immunoglobulin-like receptor, subfamily b (with tm and itim domains), member 2, ZC3H12A - zinc finger ccch-type containing 12a, NFKBID - nuclear factor of kappa light polypeptide gene enhancer in b-cells inhibitor, delta, CD83 - cd83 molecule, ZBTB1 - zinc finger and btb domain containing 1, RIPK2 - receptor-interacting serine-threonine kinase 2, IL1B - interleukin 1, beta, IL…
GO:0051241	negative regulation of multicellular organismal process	1.63e-05	0.000793	1.91	15070	1048	346	46	[ATP2B1 - atpase, ca++ transporting, plasma membrane 1, PLAC8 - placenta-specific 8, NFKBID - nuclear factor of kappa light polypeptide gene enhancer in b-cells inhibitor, delta, IL1R2 - interleukin 1 receptor, type ii, CD83 - cd83 molecule, TRIB1 - tribbles homolog 1 (drosophila), JARID2 - jumonji, at rich interactive domain 2, ADAM17 - adam metallopeptidase domain 17, DENND5A - denn/madd domain…
GO:1901222	regulation of NIK/NF-kappaB signaling	1.66e-05	0.000801	4.84	15070	99	346	11	[ZC3H12A - zinc finger ccch-type containing 12a, TNF - tumor necrosis factor, MALT1 - mucosa associated lymphoid tissue lymphoma translocation gene 1, NLRP3 - nlr family, pyrin domain containing 3, DDX3X - dead (asp-glu-ala-asp) box helicase 3, x-linked, LIMS1 - lim and senescent cell antigen-like domains 1, NFAT5 - nuclear factor of activated t-cells 5, tonicity-responsive, TNFSF14 - tumor necro…
GO:0010558	negative regulation of macromolecule biosynthetic process	1.67e-05	0.000805	1.8	15070	1310	346	54	[PURB - purine-rich element binding protein b, DDX3X - dead (asp-glu-ala-asp) box helicase 3, x-linked, ZBTB1 - zinc finger and btb domain containing 1, RYBP - ring1 and yy1 binding protein, HEXIM1 - hexamethylene bis-acetamide inducible 1, TLE4 - transducin-like enhancer of split 4 (e(sp1) homolog, drosophila), REL - v-rel avian reticuloendotheliosis viral oncogene homolog, FLNA - filamin a, alp…
GO:0045089	positive regulation of innate immune response	1.72e-05	0.000827	2.94	15070	296	346	20	[FFAR2 - free fatty acid receptor 2, TNIP1 - tnfaip3 interacting protein 1, DDX3X - dead (asp-glu-ala-asp) box helicase 3, x-linked, BIRC3 - baculoviral iap repeat containing 3, EREG - epiregulin, UBE2D1 - ubiquitin-conjugating enzyme e2d 1, FCN1 - ficolin (collagen/fibrinogen domain containing) 1, TNIP3 - tnfaip3 interacting protein 3, RIPK2 - receptor-interacting serine-threonine kinase 2, PELI…
GO:0007162	negative regulation of cell adhesion	1.75e-05	0.00084	3.16	15070	248	346	18	[LPXN - leupaxin, MBP - myelin basic protein, ZC3H12A - zinc finger ccch-type containing 12a, LILRB2 - leukocyte immunoglobulin-like receptor, subfamily b (with tm and itim domains), member 2, VEGFA - vascular endothelial growth factor a, NFKBID - nuclear factor of kappa light polypeptide gene enhancer in b-cells inhibitor, delta, FAM65B - family with sequence similarity 65, member b, PELI1 - pel…
GO:0051591	response to cAMP	1.76e-05	0.000842	5.31	15070	82	346	10	[KCNE1 - potassium voltage-gated channel, isk-related family, member 1, FOSB - fbj murine osteosarcoma viral oncogene homolog b, AQP9 - aquaporin 9, RAPGEF2 - rap guanine nucleotide exchange factor (gef) 2, AKAP9 - a kinase (prka) anchor protein (yotiao) 9, THBD - thrombomodulin, EZR - ezrin, AREG - amphiregulin, AHR - aryl hydrocarbon receptor, RAPGEF1 - rap guanine nucleotide exchange factor (g…
GO:2000321	positive regulation of T-helper 17 cell differentiation	1.78e-05	0.000846	21.78	15070	8	346	4	[MALT1 - mucosa associated lymphoid tissue lymphoma translocation gene 1, NLRP3 - nlr family, pyrin domain containing 3, NFKBID - nuclear factor of kappa light polypeptide gene enhancer in b-cells inhibitor, delta, NFKBIZ - nuclear factor of kappa light polypeptide gene enhancer in b-cells inhibitor, zeta]
GO:0022408	negative regulation of cell-cell adhesion	1.81e-05	0.00086	3.84	15070	159	346	14	[LILRB2 - leukocyte immunoglobulin-like receptor, subfamily b (with tm and itim domains), member 2, ZC3H12A - zinc finger ccch-type containing 12a, MBP - myelin basic protein, VEGFA - vascular endothelial growth factor a, NFKBID - nuclear factor of kappa light polypeptide gene enhancer in b-cells inhibitor, delta, IL1RN - interleukin 1 receptor antagonist, FAM65B - family with sequence similarity…
GO:0061028	establishment of endothelial barrier	2.19e-05	0.00104	10.05	15070	26	346	6	[ICAM1 - intercellular adhesion molecule 1, MYADM - myeloid-associated differentiation marker, MFSD2A - major facilitator superfamily domain containing 2a, RAPGEF2 - rap guanine nucleotide exchange factor (gef) 2, EZR - ezrin, RAPGEF1 - rap guanine nucleotide exchange factor (gef) 1]
GO:2000319	regulation of T-helper 17 cell differentiation	2.2e-05	0.00104	13.61	15070	16	346	5	[ZC3H12A - zinc finger ccch-type containing 12a, MALT1 - mucosa associated lymphoid tissue lymphoma translocation gene 1, NLRP3 - nlr family, pyrin domain containing 3, NFKBID - nuclear factor of kappa light polypeptide gene enhancer in b-cells inhibitor, delta, NFKBIZ - nuclear factor of kappa light polypeptide gene enhancer in b-cells inhibitor, zeta]
GO:0051726	regulation of cell cycle	2.26e-05	0.00106	1.87	15070	1094	346	47	[PRKAG2 - protein kinase, amp-activated, gamma 2 non-catalytic subunit, HBP1 - hmg-box transcription factor 1, DDX3X - dead (asp-glu-ala-asp) box helicase 3, x-linked, AKAP9 - a kinase (prka) anchor protein (yotiao) 9, PLK3 - polo-like kinase 3, EREG - epiregulin, UBE2D1 - ubiquitin-conjugating enzyme e2d 1, RYBP - ring1 and yy1 binding protein, TEX14 - testis expressed 14, ADAM17 - adam metallop…
GO:0043507	positive regulation of JUN kinase activity	2.39e-05	0.00112	5.76	15070	68	346	9	[TNF - tumor necrosis factor, TAOK3 - tao kinase 3, MAP3K2 - mitogen-activated protein kinase kinase kinase 2, SPAG9 - sperm associated antigen 9, ZAK - sterile alpha motif and leucine zipper containing kinase azk, RIPK2 - receptor-interacting serine-threonine kinase 2, ZEB2 - zinc finger e-box binding homeobox 2, ERN1 - endoplasmic reticulum to nucleus signaling 1, PTPN1 - protein tyrosine phosp…
GO:0032479	regulation of type I interferon production	2.39e-05	0.00112	4.28	15070	122	346	12	[IL10 - interleukin 10, REL - v-rel avian reticuloendotheliosis viral oncogene homolog, IRF7 - interferon regulatory factor 7, LRRFIP1 - leucine rich repeat (in flii) interacting protein 1, DDX3X - dead (asp-glu-ala-asp) box helicase 3, x-linked, TNFAIP3 - tumor necrosis factor, alpha-induced protein 3, NFKB2 - nuclear factor of kappa light polypeptide gene enhancer in b-cells 2 (p49/p100), RIPK2…
GO:0006935	chemotaxis	2.51e-05	0.00117	2.97	15070	279	346	19	[S100A12 - s100 calcium binding protein a12, FFAR2 - free fatty acid receptor 2, EMR2 - egf-like module containing, mucin-like, hormone receptor-like 2, VEGFA - vascular endothelial growth factor a, CCL4 - chemokine (c-c motif) ligand 4, FAM65B - family with sequence similarity 65, member b, CSF3R - colony stimulating factor 3 receptor (granulocyte), IL1B - interleukin 1, beta, CCL3L1 - chemokine…
GO:0032722	positive regulation of chemokine production	2.56e-05	0.00119	6.57	15070	53	346	8	[MBP - myelin basic protein, FFAR2 - free fatty acid receptor 2, TNF - tumor necrosis factor, DDX3X - dead (asp-glu-ala-asp) box helicase 3, x-linked, RIPK2 - receptor-interacting serine-threonine kinase 2, ADAM17 - adam metallopeptidase domain 17, IL1B - interleukin 1, beta, IL6R - interleukin 6 receptor]
GO:0000187	activation of MAPK activity	2.57e-05	0.00119	3.96	15070	143	346	13	[MAP3K2 - mitogen-activated protein kinase kinase kinase 2, DUSP5 - dual specificity phosphatase 5, DUSP6 - dual specificity phosphatase 6, RIPK2 - receptor-interacting serine-threonine kinase 2, IL1B - interleukin 1, beta, ERN1 - endoplasmic reticulum to nucleus signaling 1, PTPN1 - protein tyrosine phosphatase, non-receptor type 1, TNF - tumor necrosis factor, SPAG9 - sperm associated antigen 9…
GO:0051048	negative regulation of secretion	2.61e-05	0.0012	3.51	15070	186	346	15	[ZC3H12A - zinc finger ccch-type containing 12a, IL1R2 - interleukin 1 receptor, type ii, EZR - ezrin, MIDN - midnolin, IL1B - interleukin 1, beta, GBP1 - guanylate binding protein 1, interferon-inducible, LILRA5 - leukocyte immunoglobulin-like receptor, subfamily a (with tm domain), member 5, RGCC - regulator of cell cycle, OSM - oncostatin m, NLRP3 - nlr family, pyrin domain containing 3, TNFAI…
GO:0031098	stress-activated protein kinase signaling cascade	2.69e-05	0.00124	5.06	15070	86	346	10	[TNF - tumor necrosis factor, TAOK3 - tao kinase 3, ZAK - sterile alpha motif and leucine zipper containing kinase azk, TRIB1 - tribbles homolog 1 (drosophila), MAP3K8 - mitogen-activated protein kinase kinase kinase 8, RIPK2 - receptor-interacting serine-threonine kinase 2, NFKB1 - nuclear factor of kappa light polypeptide gene enhancer in b-cells 1, IRAK2 - interleukin-1 receptor-associated kin…
GO:0042330	taxis	2.77e-05	0.00127	2.94	15070	281	346	19	[S100A12 - s100 calcium binding protein a12, FFAR2 - free fatty acid receptor 2, EMR2 - egf-like module containing, mucin-like, hormone receptor-like 2, VEGFA - vascular endothelial growth factor a, CCL4 - chemokine (c-c motif) ligand 4, FAM65B - family with sequence similarity 65, member b, CSF3R - colony stimulating factor 3 receptor (granulocyte), IL1B - interleukin 1, beta, CCL3L1 - chemokine…
GO:0051348	negative regulation of transferase activity	2.82e-05	0.00129	3.05	15070	257	346	18	[PRKAG2 - protein kinase, amp-activated, gamma 2 non-catalytic subunit, SOCS3 - suppressor of cytokine signaling 3, DUSP5 - dual specificity phosphatase 5, DUSP6 - dual specificity phosphatase 6, TRIB1 - tribbles homolog 1 (drosophila), CDKN1A - cyclin-dependent kinase inhibitor 1a (p21, cip1), HEXIM1 - hexamethylene bis-acetamide inducible 1, MIDN - midnolin, IL1B - interleukin 1, beta, PTPN1 - …
GO:1902041	regulation of extrinsic apoptotic signaling pathway via death domain receptors	2.95e-05	0.00135	6.45	15070	54	346	8	[ICAM1 - intercellular adhesion molecule 1, PMAIP1 - phorbol-12-myristate-13-acetate-induced protein 1, SKIL - ski-like oncogene, DDX3X - dead (asp-glu-ala-asp) box helicase 3, x-linked, TNFAIP3 - tumor necrosis factor, alpha-induced protein 3, CFLAR - casp8 and fadd-like apoptosis regulator, TNFRSF10B - tumor necrosis factor receptor superfamily, member 10b, ARHGEF2 - rho/rac guanine nucleotide …
GO:0051251	positive regulation of lymphocyte activation	2.97e-05	0.00135	3.04	15070	258	346	18	[LILRB2 - leukocyte immunoglobulin-like receptor, subfamily b (with tm and itim domains), member 2, NFKBID - nuclear factor of kappa light polypeptide gene enhancer in b-cells inhibitor, delta, ZBTB1 - zinc finger and btb domain containing 1, MAP3K8 - mitogen-activated protein kinase kinase kinase 8, CD83 - cd83 molecule, RIPK2 - receptor-interacting serine-threonine kinase 2, PELI1 - pellino e3 …
GO:0045732	positive regulation of protein catabolic process	3.01e-05	0.00137	3.3	15070	211	346	16	[RNF19B - ring finger protein 19b, EDEM1 - er degradation enhancer, mannosidase alpha-like 1, PLK3 - polo-like kinase 3, TRIB1 - tribbles homolog 1 (drosophila), EZR - ezrin, LPCAT1 - lysophosphatidylcholine acyltransferase 1, IL1B - interleukin 1, beta, TIPARP - tcdd-inducible poly(adp-ribose) polymerase, NFE2L2 - nuclear factor (erythroid-derived 2)-like 2, SORL1 - sortilin-related receptor, l(…
GO:0060544	regulation of necroptotic process	3.06e-05	0.00138	12.81	15070	17	346	5	[BIRC3 - baculoviral iap repeat containing 3, PELI1 - pellino e3 ubiquitin protein ligase 1, CFLAR - casp8 and fadd-like apoptosis regulator, CYLD - cylindromatosis (turban tumor syndrome), ARHGEF2 - rho/rac guanine nucleotide exchange factor (gef) 2]
GO:0034115	negative regulation of heterotypic cell-cell adhesion	3.14e-05	0.00142	19.36	15070	9	346	4	[MBP - myelin basic protein, IL10 - interleukin 10, MYADM - myeloid-associated differentiation marker, IL1RN - interleukin 1 receptor antagonist]
GO:0070587	regulation of cell-cell adhesion involved in gastrulation	3.14e-05	0.00141	19.36	15070	9	346	4	[MBP - myelin basic protein, MYADM - myeloid-associated differentiation marker, IL10 - interleukin 10, IL1RN - interleukin 1 receptor antagonist]
GO:2000318	positive regulation of T-helper 17 type immune response	3.14e-05	0.00141	19.36	15070	9	346	4	[MALT1 - mucosa associated lymphoid tissue lymphoma translocation gene 1, NLRP3 - nlr family, pyrin domain containing 3, NFKBID - nuclear factor of kappa light polypeptide gene enhancer in b-cells inhibitor, delta, NFKBIZ - nuclear factor of kappa light polypeptide gene enhancer in b-cells inhibitor, zeta]
GO:0002064	epithelial cell development	3.17e-05	0.00141	4.52	15070	106	346	11	[FOSL2 - fos-like antigen 2, ICAM1 - intercellular adhesion molecule 1, MYADM - myeloid-associated differentiation marker, IQGAP1 - iq motif containing gtpase activating protein 1, MFSD2A - major facilitator superfamily domain containing 2a, FLNA - filamin a, alpha, RAPGEF2 - rap guanine nucleotide exchange factor (gef) 2, ARID4B - at rich interactive domain 4b (rbp1-like), EZR - ezrin, RAPGEF1 -…
GO:0045862	positive regulation of proteolysis	3.25e-05	0.00145	2.73	15070	335	346	21	[MBP - myelin basic protein, ZC3H12A - zinc finger ccch-type containing 12a, RNF19B - ring finger protein 19b, EDEM1 - er degradation enhancer, mannosidase alpha-like 1, TNIP1 - tnfaip3 interacting protein 1, DDX3X - dead (asp-glu-ala-asp) box helicase 3, x-linked, PLK3 - polo-like kinase 3, TRIB1 - tribbles homolog 1 (drosophila), RIPK2 - receptor-interacting serine-threonine kinase 2, CFLAR - c…
GO:0032652	regulation of interleukin-1 production	3.29e-05	0.00146	4.95	15070	88	346	10	[ZC3H12A - zinc finger ccch-type containing 12a, MALT1 - mucosa associated lymphoid tissue lymphoma translocation gene 1, IL10 - interleukin 10, TNF - tumor necrosis factor, NLRP3 - nlr family, pyrin domain containing 3, TNFAIP3 - tumor necrosis factor, alpha-induced protein 3, IL1R2 - interleukin 1 receptor, type ii, RIPK2 - receptor-interacting serine-threonine kinase 2, LILRA5 - leukocyte immu…
GO:0006468	protein phosphorylation	3.4e-05	0.0015	2.01	15070	825	346	38	[PRKAG2 - protein kinase, amp-activated, gamma 2 non-catalytic subunit, PLK3 - polo-like kinase 3, EREG - epiregulin, TRIB1 - tribbles homolog 1 (drosophila), MAP3K8 - mitogen-activated protein kinase kinase kinase 8, TEX14 - testis expressed 14, ERN1 - endoplasmic reticulum to nucleus signaling 1, SQSTM1 - sequestosome 1, ABL2 - c-abl oncogene 2, non-receptor tyrosine kinase, OXSR1 - oxidative s…
GO:0046330	positive regulation of JNK cascade	3.58e-05	0.00158	4.12	15070	127	346	12	[TNF - tumor necrosis factor, MAP3K2 - mitogen-activated protein kinase kinase kinase 2, TAOK3 - tao kinase 3, TRAF1 - tnf receptor-associated factor 1, SPAG9 - sperm associated antigen 9, ZAK - sterile alpha motif and leucine zipper containing kinase azk, RB1CC1 - rb1-inducible coiled-coil 1, RIPK2 - receptor-interacting serine-threonine kinase 2, ZEB2 - zinc finger e-box binding homeobox 2, ERN…
GO:0071674	mononuclear cell migration	3.63e-05	0.0016	7.44	15070	41	346	7	[S100A12 - s100 calcium binding protein a12, CCL4 - chemokine (c-c motif) ligand 4, AMICA1 - adhesion molecule, interacts with cxadr antigen 1, CCL20 - chemokine (c-c motif) ligand 20, CCL3L1 - chemokine (c-c motif) ligand 3-like 1, IL6R - interleukin 6 receptor, CCL3 - chemokine (c-c motif) ligand 3]
GO:0046634	regulation of alpha-beta T cell activation	3.64e-05	0.0016	4.89	15070	89	346	10	[ZC3H12A - zinc finger ccch-type containing 12a, MALT1 - mucosa associated lymphoid tissue lymphoma translocation gene 1, NLRP3 - nlr family, pyrin domain containing 3, CD55 - cd55 molecule, decay accelerating factor for complement (cromer blood group), NFKBID - nuclear factor of kappa light polypeptide gene enhancer in b-cells inhibitor, delta, CD83 - cd83 molecule, RIPK2 - receptor-interacting …
GO:2000116	regulation of cysteine-type endopeptidase activity	3.79e-05	0.00166	3.24	15070	215	346	16	[VEGFA - vascular endothelial growth factor a, DDX3X - dead (asp-glu-ala-asp) box helicase 3, x-linked, SERPINB9 - serpin peptidase inhibitor, clade b (ovalbumin), member 9, BIRC3 - baculoviral iap repeat containing 3, RIPK2 - receptor-interacting serine-threonine kinase 2, CFLAR - casp8 and fadd-like apoptosis regulator, CD44 - cd44 molecule (indian blood group), TNF - tumor necrosis factor, MAL…
GO:0002793	positive regulation of peptide secretion	3.87e-05	0.00169	3.1	15070	239	346	17	[MBP - myelin basic protein, FFAR2 - free fatty acid receptor 2, FCN1 - ficolin (collagen/fibrinogen domain containing) 1, EZR - ezrin, RIPK2 - receptor-interacting serine-threonine kinase 2, IL1B - interleukin 1, beta, LILRA5 - leukocyte immunoglobulin-like receptor, subfamily a (with tm domain), member 5, IL1A - interleukin 1, alpha, CCL3 - chemokine (c-c motif) ligand 3, SORL1 - sortilin-relat…
GO:2001243	negative regulation of intrinsic apoptotic signaling pathway	4.01e-05	0.00174	4.84	15070	90	346	10	[NFE2L2 - nuclear factor (erythroid-derived 2)-like 2, PLAUR - plasminogen activator, urokinase receptor, DDX3X - dead (asp-glu-ala-asp) box helicase 3, x-linked, SOD2 - superoxide dismutase 2, mitochondrial, PPIF - peptidylprolyl isomerase f, MCL1 - myeloid cell leukemia sequence 1 (bcl2-related), PTGS2 - prostaglandin-endoperoxide synthase 2 (prostaglandin g/h synthase and cyclooxygenase), CD44…
GO:0002699	positive regulation of immune effector process	4.01e-05	0.00174	3.39	15070	193	346	15	[FFAR2 - free fatty acid receptor 2, EMR2 - egf-like module containing, mucin-like, hormone receptor-like 2, NFKBID - nuclear factor of kappa light polypeptide gene enhancer in b-cells inhibitor, delta, ZBTB1 - zinc finger and btb domain containing 1, RIPK2 - receptor-interacting serine-threonine kinase 2, IL1B - interleukin 1, beta, MALT1 - mucosa associated lymphoid tissue lymphoma translocatio…
GO:0045892	negative regulation of transcription, DNA-templated	4.1e-05	0.00177	1.86	15070	1055	346	45	[HBP1 - hmg-box transcription factor 1, PURB - purine-rich element binding protein b, LRRFIP1 - leucine rich repeat (in flii) interacting protein 1, PLK3 - polo-like kinase 3, EREG - epiregulin, UBE2D1 - ubiquitin-conjugating enzyme e2d 1, ZBTB1 - zinc finger and btb domain containing 1, JARID2 - jumonji, at rich interactive domain 2, RYBP - ring1 and yy1 binding protein, BACH1 - btb and cnc homo…
GO:0032695	negative regulation of interleukin-12 production	4.15e-05	0.00179	12.1	15070	18	346	5	[IL10 - interleukin 10, IRAK3 - interleukin-1 receptor-associated kinase 3, NFKB1 - nuclear factor of kappa light polypeptide gene enhancer in b-cells 1, LILRB1 - leukocyte immunoglobulin-like receptor, subfamily b (with tm and itim domains), member 1, LILRA5 - leukocyte immunoglobulin-like receptor, subfamily a (with tm domain), member 5]
GO:0140131	positive regulation of lymphocyte chemotaxis	4.15e-05	0.00179	12.1	15070	18	346	5	[OXSR1 - oxidative stress responsive 1, TNFSF14 - tumor necrosis factor (ligand) superfamily, member 14, CCL4 - chemokine (c-c motif) ligand 4, ADAM17 - adam metallopeptidase domain 17, CCL3 - chemokine (c-c motif) ligand 3]
GO:2000316	regulation of T-helper 17 type immune response	4.15e-05	0.00178	12.1	15070	18	346	5	[ZC3H12A - zinc finger ccch-type containing 12a, MALT1 - mucosa associated lymphoid tissue lymphoma translocation gene 1, NLRP3 - nlr family, pyrin domain containing 3, NFKBID - nuclear factor of kappa light polypeptide gene enhancer in b-cells inhibitor, delta, NFKBIZ - nuclear factor of kappa light polypeptide gene enhancer in b-cells inhibitor, zeta]
GO:0002687	positive regulation of leukocyte migration	4.18e-05	0.00179	4.05	15070	129	346	12	[ICAM1 - intercellular adhesion molecule 1, TNF - tumor necrosis factor, VEGFA - vascular endothelial growth factor a, OXSR1 - oxidative stress responsive 1, TNFSF14 - tumor necrosis factor (ligand) superfamily, member 14, IL8 - interleukin 8, CCL4 - chemokine (c-c motif) ligand 4, FAM65B - family with sequence similarity 65, member b, ADAM17 - adam metallopeptidase domain 17, CCL20 - chemokine (…
GO:2001242	regulation of intrinsic apoptotic signaling pathway	4.25e-05	0.00181	3.77	15070	150	346	13	[DDX3X - dead (asp-glu-ala-asp) box helicase 3, x-linked, SKIL - ski-like oncogene, PPIF - peptidylprolyl isomerase f, CD44 - cd44 molecule (indian blood group), ARHGEF2 - rho/rac guanine nucleotide exchange factor (gef) 2, PTPN1 - protein tyrosine phosphatase, non-receptor type 1, NFE2L2 - nuclear factor (erythroid-derived 2)-like 2, PMAIP1 - phorbol-12-myristate-13-acetate-induced protein 1, PL…
GO:0043372	positive regulation of CD4-positive, alpha-beta T cell differentiation	4.26e-05	0.00181	9.01	15070	29	346	6	[MALT1 - mucosa associated lymphoid tissue lymphoma translocation gene 1, NLRP3 - nlr family, pyrin domain containing 3, NFKBID - nuclear factor of kappa light polypeptide gene enhancer in b-cells inhibitor, delta, CD83 - cd83 molecule, RIPK2 - receptor-interacting serine-threonine kinase 2, NFKBIZ - nuclear factor of kappa light polypeptide gene enhancer in b-cells inhibitor, zeta]
GO:0008150	biological_process	4.49e-05	0.0019	1.05	15070	13918	346	337	[LILRB2 - leukocyte immunoglobulin-like receptor, subfamily b (with tm and itim domains), member 2, WTAP - wilms tumor 1 associated protein, CLEC12A - c-type lectin domain family 12, member a, PLAC8 - placenta-specific 8, REV3L - rev3-like, polymerase (dna directed), zeta, catalytic subunit, AKAP9 - a kinase (prka) anchor protein (yotiao) 9, MAP3K8 - mitogen-activated protein kinase kinase kinase…
GO:0050729	positive regulation of inflammatory response	4.51e-05	0.00191	4.02	15070	130	346	12	[S100A12 - s100 calcium binding protein a12, FFAR2 - free fatty acid receptor 2, TNF - tumor necrosis factor, LDLR - low density lipoprotein receptor, OSM - oncostatin m, TNIP1 - tnfaip3 interacting protein 1, PTGS2 - prostaglandin-endoperoxide synthase 2 (prostaglandin g/h synthase and cyclooxygenase), NFKBIZ - nuclear factor of kappa light polypeptide gene enhancer in b-cells inhibitor, zeta, N…
GO:0071320	cellular response to cAMP	5.01e-05	0.00211	7.09	15070	43	346	7	[KCNE1 - potassium voltage-gated channel, isk-related family, member 1, AQP9 - aquaporin 9, RAPGEF2 - rap guanine nucleotide exchange factor (gef) 2, AKAP9 - a kinase (prka) anchor protein (yotiao) 9, EZR - ezrin, AHR - aryl hydrocarbon receptor, RAPGEF1 - rap guanine nucleotide exchange factor (gef) 1]
GO:2000514	regulation of CD4-positive, alpha-beta T cell activation	5.02e-05	0.00211	6.01	15070	58	346	8	[ZC3H12A - zinc finger ccch-type containing 12a, MALT1 - mucosa associated lymphoid tissue lymphoma translocation gene 1, NLRP3 - nlr family, pyrin domain containing 3, CD55 - cd55 molecule, decay accelerating factor for complement (cromer blood group), NFKBID - nuclear factor of kappa light polypeptide gene enhancer in b-cells inhibitor, delta, CD83 - cd83 molecule, RIPK2 - receptor-interacting …
GO:0043281	regulation of cysteine-type endopeptidase activity involved in apoptotic process	5.08e-05	0.00213	3.32	15070	197	346	15	[VEGFA - vascular endothelial growth factor a, DDX3X - dead (asp-glu-ala-asp) box helicase 3, x-linked, SERPINB9 - serpin peptidase inhibitor, clade b (ovalbumin), member 9, BIRC3 - baculoviral iap repeat containing 3, CFLAR - casp8 and fadd-like apoptosis regulator, CD44 - cd44 molecule (indian blood group), TNF - tumor necrosis factor, MALT1 - mucosa associated lymphoid tissue lymphoma transloc…
GO:1903507	negative regulation of nucleic acid-templated transcription	5.17e-05	0.00216	1.82	15070	1098	346	46	[HBP1 - hmg-box transcription factor 1, PURB - purine-rich element binding protein b, LRRFIP1 - leucine rich repeat (in flii) interacting protein 1, PLK3 - polo-like kinase 3, EREG - epiregulin, UBE2D1 - ubiquitin-conjugating enzyme e2d 1, ZBTB1 - zinc finger and btb domain containing 1, JARID2 - jumonji, at rich interactive domain 2, RYBP - ring1 and yy1 binding protein, BACH1 - btb and cnc homo…
GO:1903393	positive regulation of adherens junction organization	5.23e-05	0.00218	8.71	15070	30	346	6	[VEGFA - vascular endothelial growth factor a, IQGAP1 - iq motif containing gtpase activating protein 1, LIMS1 - lim and senescent cell antigen-like domains 1, S100A10 - s100 calcium binding protein a10, MAP4K4 - mitogen-activated protein kinase kinase kinase kinase 4, SDC4 - syndecan 4]
GO:0007050	cell cycle arrest	5.24e-05	0.00218	3.96	15070	132	346	12	[PRKAG2 - protein kinase, amp-activated, gamma 2 non-catalytic subunit, RGCC - regulator of cell cycle, HBP1 - hmg-box transcription factor 1, SKIL - ski-like oncogene, KMT2E - lysine (k)-specific methyltransferase 2e, ZAK - sterile alpha motif and leucine zipper containing kinase azk, IL8 - interleukin 8, CDKN1A - cyclin-dependent kinase inhibitor 1a (p21, cip1), PPP1R15A - protein phosphatase 1…
GO:0006928	movement of cell or subcellular component	5.38e-05	0.00223	1.78	15070	1199	346	49	[SDC4 - syndecan 4, IQGAP1 - iq motif containing gtpase activating protein 1, CD58 - cd58 molecule, FLNA - filamin a, alpha, PSEN1 - presenilin 1, AMICA1 - adhesion molecule, interacts with cxadr antigen 1, DNAAF1 - dynein, axonemal, assembly factor 1, SELL - selectin l, NOTCH2 - notch 2, LPXN - leupaxin, MYO9B - myosin ixb, VEGFA - vascular endothelial growth factor a, EMR2 - egf-like module con…
GO:1902679	negative regulation of RNA biosynthetic process	5.4e-05	0.00224	1.82	15070	1100	346	46	[HBP1 - hmg-box transcription factor 1, PURB - purine-rich element binding protein b, LRRFIP1 - leucine rich repeat (in flii) interacting protein 1, PLK3 - polo-like kinase 3, EREG - epiregulin, UBE2D1 - ubiquitin-conjugating enzyme e2d 1, ZBTB1 - zinc finger and btb domain containing 1, JARID2 - jumonji, at rich interactive domain 2, RYBP - ring1 and yy1 binding protein, BACH1 - btb and cnc homo…
GO:0071345	cellular response to cytokine stimulus	5.52e-05	0.00228	2.5	15070	401	346	23	[ETV3 - ets variant 3, ZC3H12A - zinc finger ccch-type containing 12a, ICAM1 - intercellular adhesion molecule 1, SOCS3 - suppressor of cytokine signaling 3, JARID2 - jumonji, at rich interactive domain 2, CCL4 - chemokine (c-c motif) ligand 4, FAM65B - family with sequence similarity 65, member b, NFKB1 - nuclear factor of kappa light polypeptide gene enhancer in b-cells 1, TEX14 - testis expres…
GO:0042742	defense response to bacterium	5.6e-05	0.0023	3.68	15070	154	346	13	[S100A12 - s100 calcium binding protein a12, PLAC8 - placenta-specific 8, RIPK2 - receptor-interacting serine-threonine kinase 2, ADAM17 - adam metallopeptidase domain 17, GBP2 - guanylate binding protein 2, interferon-inducible, IL10 - interleukin 10, TNF - tumor necrosis factor, NLRP3 - nlr family, pyrin domain containing 3, CFP - complement factor properdin, FGR - feline gardner-rasheed sarcom…
GO:2000401	regulation of lymphocyte migration	5.69e-05	0.00234	5.91	15070	59	346	8	[OXSR1 - oxidative stress responsive 1, TNFSF14 - tumor necrosis factor (ligand) superfamily, member 14, CCL4 - chemokine (c-c motif) ligand 4, STK10 - serine/threonine kinase 10, FAM65B - family with sequence similarity 65, member b, ADAM17 - adam metallopeptidase domain 17, CCL20 - chemokine (c-c motif) ligand 20, CCL3 - chemokine (c-c motif) ligand 3]
GO:0046635	positive regulation of alpha-beta T cell activation	5.69e-05	0.00233	5.91	15070	59	346	8	[MALT1 - mucosa associated lymphoid tissue lymphoma translocation gene 1, NLRP3 - nlr family, pyrin domain containing 3, CD55 - cd55 molecule, decay accelerating factor for complement (cromer blood group), NFKBID - nuclear factor of kappa light polypeptide gene enhancer in b-cells inhibitor, delta, CD83 - cd83 molecule, RIPK2 - receptor-interacting serine-threonine kinase 2, NFKBIZ - nuclear fact…
GO:0060284	regulation of cell development	6.34e-05	0.00259	1.97	15070	818	346	37	[TRIB1 - tribbles homolog 1 (drosophila), SIPA1L1 - signal-induced proliferation-associated 1 like 1, NUMB - numb homolog (drosophila), DENND5A - denn/madd domain containing 5a, NFE2L2 - nuclear factor (erythroid-derived 2)-like 2, LDLR - low density lipoprotein receptor, IQGAP1 - iq motif containing gtpase activating protein 1, FLNA - filamin a, alpha, ABL2 - c-abl oncogene 2, non-receptor tyros…
GO:0050866	negative regulation of cell activation	6.35e-05	0.00258	3.43	15070	178	346	14	[LILRB2 - leukocyte immunoglobulin-like receptor, subfamily b (with tm and itim domains), member 2, ZC3H12A - zinc finger ccch-type containing 12a, NFKBID - nuclear factor of kappa light polypeptide gene enhancer in b-cells inhibitor, delta, FAM65B - family with sequence similarity 65, member b, PELI1 - pellino e3 ubiquitin protein ligase 1, SDC4 - syndecan 4, LDLR - low density lipoprotein recep…
GO:0001885	endothelial cell development	6.36e-05	0.00258	8.43	15070	31	346	6	[ICAM1 - intercellular adhesion molecule 1, MYADM - myeloid-associated differentiation marker, MFSD2A - major facilitator superfamily domain containing 2a, RAPGEF2 - rap guanine nucleotide exchange factor (gef) 2, EZR - ezrin, RAPGEF1 - rap guanine nucleotide exchange factor (gef) 1]
GO:2000113	negative regulation of cellular macromolecule biosynthetic process	6.43e-05	0.0026	1.75	15070	1241	346	50	[PURB - purine-rich element binding protein b, DDX3X - dead (asp-glu-ala-asp) box helicase 3, x-linked, ZBTB1 - zinc finger and btb domain containing 1, RYBP - ring1 and yy1 binding protein, HEXIM1 - hexamethylene bis-acetamide inducible 1, TLE4 - transducin-like enhancer of split 4 (e(sp1) homolog, drosophila), REL - v-rel avian reticuloendotheliosis viral oncogene homolog, FLNA - filamin a, alp…
GO:0032642	regulation of chemokine production	6.52e-05	0.00263	5.09	15070	77	346	9	[MBP - myelin basic protein, FFAR2 - free fatty acid receptor 2, IL10 - interleukin 10, TNF - tumor necrosis factor, DDX3X - dead (asp-glu-ala-asp) box helicase 3, x-linked, RIPK2 - receptor-interacting serine-threonine kinase 2, ADAM17 - adam metallopeptidase domain 17, IL1B - interleukin 1, beta, IL6R - interleukin 6 receptor]
GO:0043370	regulation of CD4-positive, alpha-beta T cell differentiation	6.78e-05	0.00273	6.78	15070	45	346	7	[ZC3H12A - zinc finger ccch-type containing 12a, MALT1 - mucosa associated lymphoid tissue lymphoma translocation gene 1, NLRP3 - nlr family, pyrin domain containing 3, NFKBID - nuclear factor of kappa light polypeptide gene enhancer in b-cells inhibitor, delta, CD83 - cd83 molecule, RIPK2 - receptor-interacting serine-threonine kinase 2, NFKBIZ - nuclear factor of kappa light polypeptide gene en…
GO:0007155	cell adhesion	6.89e-05	0.00277	2.01	15070	759	346	35	[ITGA5 - integrin, alpha 5 (fibronectin receptor, alpha polypeptide), LILRB2 - leukocyte immunoglobulin-like receptor, subfamily b (with tm and itim domains), member 2, ICAM1 - intercellular adhesion molecule 1, ICAM4 - intercellular adhesion molecule 4 (landsteiner-wiener blood group), ADAM17 - adam metallopeptidase domain 17, VMP1 - vacuole membrane protein 1, ABL2 - c-abl oncogene 2, non-recep…
GO:0016192	vesicle-mediated transport	6.96e-05	0.00279	1.66	15070	1518	346	58	[LILRB2 - leukocyte immunoglobulin-like receptor, subfamily b (with tm and itim domains), member 2, CLEC12A - c-type lectin domain family 12, member a, PLAC8 - placenta-specific 8, DDX3X - dead (asp-glu-ala-asp) box helicase 3, x-linked, PTX3 - pentraxin 3, long, ABCA1 - atp-binding cassette, sub-family a (abc1), member 1, DENND5A - denn/madd domain containing 5a, LDLR - low density lipoprotein r…
GO:0032680	regulation of tumor necrosis factor production	7.02e-05	0.00281	3.84	15070	136	346	12	[ZC3H12A - zinc finger ccch-type containing 12a, IL10 - interleukin 10, TNFAIP3 - tumor necrosis factor, alpha-induced protein 3, IRAK3 - interleukin-1 receptor-associated kinase 3, PSEN1 - presenilin 1, RIPK2 - receptor-interacting serine-threonine kinase 2, PTPRC - protein tyrosine phosphatase, receptor type, c, LILRB1 - leukocyte immunoglobulin-like receptor, subfamily b (with tm and itim doma…
GO:1901342	regulation of vasculature development	7.03e-05	0.0028	2.75	15070	301	346	19	[ITGA5 - integrin, alpha 5 (fibronectin receptor, alpha polypeptide), ZC3H12A - zinc finger ccch-type containing 12a, VEGFA - vascular endothelial growth factor a, RAPGEF2 - rap guanine nucleotide exchange factor (gef) 2, CFLAR - casp8 and fadd-like apoptosis regulator, IL1B - interleukin 1, beta, IL1A - interleukin 1, alpha, MIR29A - microrna 29a, NFE2L2 - nuclear factor (erythroid-derived 2)-li…
GO:0032088	negative regulation of NF-kappaB transcription factor activity	7.23e-05	0.00287	5.03	15070	78	346	9	[ZC3H12A - zinc finger ccch-type containing 12a, IL10 - interleukin 10, NLRP3 - nlr family, pyrin domain containing 3, IRAK3 - interleukin-1 receptor-associated kinase 3, TNFAIP3 - tumor necrosis factor, alpha-induced protein 3, NFKBID - nuclear factor of kappa light polypeptide gene enhancer in b-cells inhibitor, delta, PELI1 - pellino e3 ubiquitin protein ligase 1, CYLD - cylindromatosis (turba…
GO:0002768	immune response-regulating cell surface receptor signaling pathway	7.35e-05	0.00291	2.74	15070	302	346	19	[ZC3H12A - zinc finger ccch-type containing 12a, LILRB2 - leukocyte immunoglobulin-like receptor, subfamily b (with tm and itim domains), member 2, FFAR2 - free fatty acid receptor 2, NFKBID - nuclear factor of kappa light polypeptide gene enhancer in b-cells inhibitor, delta, RIPK2 - receptor-interacting serine-threonine kinase 2, FCN1 - ficolin (collagen/fibrinogen domain containing) 1, NFKB1 -…
GO:0000165	MAPK cascade	7.35e-05	0.00291	2.74	15070	302	346	19	[MBP - myelin basic protein, RAPGEF2 - rap guanine nucleotide exchange factor (gef) 2, DUSP5 - dual specificity phosphatase 5, MAPK6 - mitogen-activated protein kinase 6, DUSP6 - dual specificity phosphatase 6, EREG - epiregulin, MAP3K8 - mitogen-activated protein kinase kinase kinase 8, TRIB1 - tribbles homolog 1 (drosophila), RIPK2 - receptor-interacting serine-threonine kinase 2, AREG - amphir…
GO:0045893	positive regulation of transcription, DNA-templated	7.62e-05	0.00301	1.71	15070	1351	346	53	[PLAC8 - placenta-specific 8, DDX3X - dead (asp-glu-ala-asp) box helicase 3, x-linked, ARID4B - at rich interactive domain 4b (rbp1-like), RYBP - ring1 and yy1 binding protein, OSM - oncostatin m, REL - v-rel avian reticuloendotheliosis viral oncogene homolog, PSEN1 - presenilin 1, DOT1L - dot1-like histone h3k79 methyltransferase, FOXO3 - forkhead box o3, NRIP1 - nuclear receptor interacting pro…
GO:0022610	biological adhesion	7.85e-05	0.00309	2	15070	764	346	35	[ITGA5 - integrin, alpha 5 (fibronectin receptor, alpha polypeptide), LILRB2 - leukocyte immunoglobulin-like receptor, subfamily b (with tm and itim domains), member 2, ICAM1 - intercellular adhesion molecule 1, ICAM4 - intercellular adhesion molecule 4 (landsteiner-wiener blood group), ADAM17 - adam metallopeptidase domain 17, VMP1 - vacuole membrane protein 1, ABL2 - c-abl oncogene 2, non-recep…
GO:0051384	response to glucocorticoid	7.9e-05	0.0031	4.09	15070	117	346	11	[FOSB - fbj murine osteosarcoma viral oncogene homolog b, ICAM1 - intercellular adhesion molecule 1, TNF - tumor necrosis factor, IL10 - interleukin 10, ATP2B1 - atpase, ca++ transporting, plasma membrane 1, PTGS2 - prostaglandin-endoperoxide synthase 2 (prostaglandin g/h synthase and cyclooxygenase), IL1RN - interleukin 1 receptor antagonist, AREG - amphiregulin, CFLAR - casp8 and fadd-like apop…
GO:0034116	positive regulation of heterotypic cell-cell adhesion	7.93e-05	0.00311	15.84	15070	11	346	4	[IL10 - interleukin 10, TNF - tumor necrosis factor, CD44 - cd44 molecule (indian blood group), IL1B - interleukin 1, beta]
GO:0030183	B cell differentiation	7.99e-05	0.00312	4.96	15070	79	346	9	[MALT1 - mucosa associated lymphoid tissue lymphoma translocation gene 1, IL10 - interleukin 10, KLF6 - kruppel-like factor 6, ZBTB7A - zinc finger and btb domain containing 7a, ZBTB1 - zinc finger and btb domain containing 1, LFNG - lfng o-fucosylpeptide 3-beta-n-acetylglucosaminyltransferase, PTPRC - protein tyrosine phosphatase, receptor type, c, ADAM17 - adam metallopeptidase domain 17, NOTCH…
GO:0071214	cellular response to abiotic stimulus	8.24e-05	0.00321	2.81	15070	279	346	18	[CRIP1 - cysteine-rich protein 1 (intestinal), MAP3K2 - mitogen-activated protein kinase kinase kinase 2, DDX3X - dead (asp-glu-ala-asp) box helicase 3, x-linked, ZBTB1 - zinc finger and btb domain containing 1, FAM65B - family with sequence similarity 65, member b, NFKB1 - nuclear factor of kappa light polypeptide gene enhancer in b-cells 1, CDKN1A - cyclin-dependent kinase inhibitor 1a (p21, ci…
GO:0104004	cellular response to environmental stimulus	8.24e-05	0.0032	2.81	15070	279	346	18	[CRIP1 - cysteine-rich protein 1 (intestinal), MAP3K2 - mitogen-activated protein kinase kinase kinase 2, DDX3X - dead (asp-glu-ala-asp) box helicase 3, x-linked, ZBTB1 - zinc finger and btb domain containing 1, FAM65B - family with sequence similarity 65, member b, NFKB1 - nuclear factor of kappa light polypeptide gene enhancer in b-cells 1, CDKN1A - cyclin-dependent kinase inhibitor 1a (p21, ci…
GO:0002695	negative regulation of leukocyte activation	8.29e-05	0.00321	3.54	15070	160	346	13	[LILRB2 - leukocyte immunoglobulin-like receptor, subfamily b (with tm and itim domains), member 2, ZC3H12A - zinc finger ccch-type containing 12a, NFKBID - nuclear factor of kappa light polypeptide gene enhancer in b-cells inhibitor, delta, FAM65B - family with sequence similarity 65, member b, PELI1 - pellino e3 ubiquitin protein ligase 1, SDC4 - syndecan 4, LDLR - low density lipoprotein recep…
GO:0001816	cytokine production	8.35e-05	0.00323	4.44	15070	98	346	10	[RGCC - regulator of cell cycle, TNF - tumor necrosis factor, IRF7 - interferon regulatory factor 7, NLRP3 - nlr family, pyrin domain containing 3, NFAT5 - nuclear factor of activated t-cells 5, tonicity-responsive, CD55 - cd55 molecule, decay accelerating factor for complement (cromer blood group), PTGS2 - prostaglandin-endoperoxide synthase 2 (prostaglandin g/h synthase and cyclooxygenase), LIL…
GO:0098609	cell-cell adhesion	8.63e-05	0.00333	2.43	15070	413	346	23	[ITGA5 - integrin, alpha 5 (fibronectin receptor, alpha polypeptide), LILRB2 - leukocyte immunoglobulin-like receptor, subfamily b (with tm and itim domains), member 2, ICAM1 - intercellular adhesion molecule 1, TNIP1 - tnfaip3 interacting protein 1, ICAM4 - intercellular adhesion molecule 4 (landsteiner-wiener blood group), SERPINB8 - serpin peptidase inhibitor, clade b (ovalbumin), member 8, EZ…
GO:1903555	regulation of tumor necrosis factor superfamily cytokine production	8.67e-05	0.00333	3.76	15070	139	346	12	[ZC3H12A - zinc finger ccch-type containing 12a, IL10 - interleukin 10, TNFAIP3 - tumor necrosis factor, alpha-induced protein 3, IRAK3 - interleukin-1 receptor-associated kinase 3, PSEN1 - presenilin 1, RIPK2 - receptor-interacting serine-threonine kinase 2, PTPRC - protein tyrosine phosphatase, receptor type, c, LILRB1 - leukocyte immunoglobulin-like receptor, subfamily b (with tm and itim doma…
GO:0010951	negative regulation of endopeptidase activity	9.08e-05	0.00348	3.31	15070	184	346	14	[VEGFA - vascular endothelial growth factor a, DDX3X - dead (asp-glu-ala-asp) box helicase 3, x-linked, SERPINB8 - serpin peptidase inhibitor, clade b (ovalbumin), member 8, BIRC3 - baculoviral iap repeat containing 3, SERPINB9 - serpin peptidase inhibitor, clade b (ovalbumin), member 9, CFLAR - casp8 and fadd-like apoptosis regulator, CD44 - cd44 molecule (indian blood group), SORL1 - sortilin-r…
GO:0042035	regulation of cytokine biosynthetic process	9.1e-05	0.00348	4.4	15070	99	346	10	[TNF - tumor necrosis factor, IL10 - interleukin 10, PSEN1 - presenilin 1, EREG - epiregulin, NFKB1 - nuclear factor of kappa light polypeptide gene enhancer in b-cells 1, PTPRC - protein tyrosine phosphatase, receptor type, c, LILRB1 - leukocyte immunoglobulin-like receptor, subfamily b (with tm and itim domains), member 1, IL1B - interleukin 1, beta, IL1A - interleukin 1, alpha, MAP2K3 - mitoge…
GO:0045622	regulation of T-helper cell differentiation	9.2e-05	0.00351	7.92	15070	33	346	6	[ZC3H12A - zinc finger ccch-type containing 12a, MALT1 - mucosa associated lymphoid tissue lymphoma translocation gene 1, NLRP3 - nlr family, pyrin domain containing 3, NFKBID - nuclear factor of kappa light polypeptide gene enhancer in b-cells inhibitor, delta, RIPK2 - receptor-interacting serine-threonine kinase 2, NFKBIZ - nuclear factor of kappa light polypeptide gene enhancer in b-cells inhi…
GO:1901031	regulation of response to reactive oxygen species	9.2e-05	0.0035	7.92	15070	33	346	6	[NFE2L2 - nuclear factor (erythroid-derived 2)-like 2, IL10 - interleukin 10, TNF - tumor necrosis factor, NR4A3 - nuclear receptor subfamily 4, group a, member 3, GCH1 - gtp cyclohydrolase 1, FOXO3 - forkhead box o3]
GO:1901890	positive regulation of cell junction assembly	9.2e-05	0.00349	7.92	15070	33	346	6	[VEGFA - vascular endothelial growth factor a, IQGAP1 - iq motif containing gtpase activating protein 1, LIMS1 - lim and senescent cell antigen-like domains 1, S100A10 - s100 calcium binding protein a10, MAP4K4 - mitogen-activated protein kinase kinase kinase kinase 4, SDC4 - syndecan 4]
GO:0031663	lipopolysaccharide-mediated signaling pathway	9.2e-05	0.00348	7.92	15070	33	346	6	[TNF - tumor necrosis factor, MALT1 - mucosa associated lymphoid tissue lymphoma translocation gene 1, RIPK2 - receptor-interacting serine-threonine kinase 2, IRAK2 - interleukin-1 receptor-associated kinase 2, IL1B - interleukin 1, beta, CCL3 - chemokine (c-c motif) ligand 3]
GO:0045624	positive regulation of T-helper cell differentiation	9.32e-05	0.00352	10.37	15070	21	346	5	[MALT1 - mucosa associated lymphoid tissue lymphoma translocation gene 1, NLRP3 - nlr family, pyrin domain containing 3, NFKBID - nuclear factor of kappa light polypeptide gene enhancer in b-cells inhibitor, delta, RIPK2 - receptor-interacting serine-threonine kinase 2, NFKBIZ - nuclear factor of kappa light polypeptide gene enhancer in b-cells inhibitor, zeta]
GO:0031348	negative regulation of defense response	9.62e-05	0.00363	3.3	15070	185	346	14	[ZC3H12A - zinc finger ccch-type containing 12a, SOCS3 - suppressor of cytokine signaling 3, SERPINB9 - serpin peptidase inhibitor, clade b (ovalbumin), member 9, IL1R2 - interleukin 1 receptor, type ii, NFKB1 - nuclear factor of kappa light polypeptide gene enhancer in b-cells 1, LDLR - low density lipoprotein receptor, IL10 - interleukin 10, NLRP3 - nlr family, pyrin domain containing 3, TNFAIP…
GO:1903426	regulation of reactive oxygen species biosynthetic process	9.73e-05	0.00366	4.84	15070	81	346	9	[ICAM1 - intercellular adhesion molecule 1, ZC3H12A - zinc finger ccch-type containing 12a, IL10 - interleukin 10, TNF - tumor necrosis factor, PTX3 - pentraxin 3, long, PTGS2 - prostaglandin-endoperoxide synthase 2 (prostaglandin g/h synthase and cyclooxygenase), CFLAR - casp8 and fadd-like apoptosis regulator, IL1B - interleukin 1, beta, FOXO3 - forkhead box o3]
GO:0051336	regulation of hydrolase activity	9.82e-05	0.00368	1.78	15070	1128	346	46	[ICAM1 - intercellular adhesion molecule 1, DDX3X - dead (asp-glu-ala-asp) box helicase 3, x-linked, BIRC3 - baculoviral iap repeat containing 3, PTX3 - pentraxin 3, long, SIPA1L1 - signal-induced proliferation-associated 1 like 1, MALT1 - mucosa associated lymphoid tissue lymphoma translocation gene 1, IQGAP1 - iq motif containing gtpase activating protein 1, PMAIP1 - phorbol-12-myristate-13-ace…
GO:0052547	regulation of peptidase activity	9.91e-05	0.00371	2.53	15070	362	346	21	[MBP - myelin basic protein, VEGFA - vascular endothelial growth factor a, SERPINB8 - serpin peptidase inhibitor, clade b (ovalbumin), member 8, DDX3X - dead (asp-glu-ala-asp) box helicase 3, x-linked, SERPINB9 - serpin peptidase inhibitor, clade b (ovalbumin), member 9, BIRC3 - baculoviral iap repeat containing 3, RIPK2 - receptor-interacting serine-threonine kinase 2, CFLAR - casp8 and fadd-lik…
GO:0046649	lymphocyte activation	9.95e-05	0.00371	2.68	15070	309	346	19	[ICAM1 - intercellular adhesion molecule 1, ZBTB1 - zinc finger and btb domain containing 1, RIPK2 - receptor-interacting serine-threonine kinase 2, SLAMF7 - slam family member 7, CD44 - cd44 molecule (indian blood group), ADAM17 - adam metallopeptidase domain 17, IL10 - interleukin 10, MALT1 - mucosa associated lymphoid tissue lymphoma translocation gene 1, KLF6 - kruppel-like factor 6, ZBTB7A -…

## Sheet: MacA_Down_Revigo
term_ID	description	frequency	plot_X	plot_Y	plot_size	log10 p-value	uniqueness	dispensability	representative	eliminated
GO:0001817	regulation of cytokine production	0.03387	0.871	3.676	2.769	-12.9355	0.841	0	1817	0
GO:0001819	positive regulation of cytokine production	0.02256	null	null	2.593	-11.0395	0.776	0.881	1817	1
GO:0001818	negative regulation of cytokine production	0.0131	null	null	2.358	-5.2765	0.808	0.819	1817	1
GO:0050710	negative regulation of cytokine secretion	0.00294	null	null	1.716	-5.1367	0.742	0.859	1817	1
GO:0050715	positive regulation of cytokine secretion	0.00589	null	null	2.013	-7.9281	0.709	0.92	1817	1
GO:0032479	regulation of type I interferon production	0.00681	null	null	2.076	-4.6216	0.865	0.755	1817	1
GO:0050707	regulation of cytokine secretion	0.00894	null	null	2.193	-10.1343	0.756	0.78	1817	1
GO:0002718	regulation of cytokine production involved in immune response	0.00364	null	null	1.806	-4.9508	0.701	0.702	1817	1
GO:0002699	positive regulation of immune effector process	0.00958	null	null	2.223	-4.3969	0.74	0.755	1817	1
GO:0032675	regulation of interleukin-6 production	0.00594	null	null	2.017	-6.0575	0.865	0.743	1817	1
GO:0032755	positive regulation of interleukin-6 production	0.00381	null	null	1.826	-4.8508	0.812	0.942	1817	1
GO:0002376	immune system process	0.16463	0.166	-0.075	3.455	-22.5214	0.995	0	2376	0
GO:0006954	inflammatory response	0.03785	-3.356	-2.035	2.818	-14.0731	0.882	0	6954	0
GO:0009987	cellular process	0.90329	0.215	-0.11	4.195	-7.9706	0.999	0	9987	0
GO:0032502	developmental process	0.33982	-0.124	0.223	3.77	-5.684	0.996	0	32502	0
GO:0040011	locomotion	0.09452	-0.029	0.037	3.215	-6.6536	0.995	0	40011	0
GO:0050896	response to stimulus	0.49302	-0.113	0.448	3.932	-21.8386	0.997	0	50896	0
GO:0065007	biological regulation	0.67069	-0.087	-0.055	4.065	-17.5817	0.998	0	65007	0
GO:0050900	leukocyte migration	0.02649	-1.143	6.228	2.663	-10.857	0.786	0.015	50900	0
GO:1901888	regulation of cell junction assembly	0.00427	0.018	0.202	1.875	-5.1355	0.921	0.038	1901888	0
GO:0051894	positive regulation of focal adhesion assembly	0.00133	null	null	1.38	-4.8761	0.818	0.733	1901888	1
GO:0043086	negative regulation of catalytic activity	0.04934	2.321	0.048	2.932	-7.5719	0.863	0.041	43086	0
GO:0030155	regulation of cell adhesion	0.0378	0.147	1.28	2.817	-10.6003	0.866	0.05	30155	0
GO:0043066	negative regulation of apoptotic process	0.04749	2.419	-3.887	2.916	-10.3251	0.772	0.053	43066	0
GO:0060548	negative regulation of cell death	0.05222	null	null	2.957	-10.5376	0.775	0.739	43066	1
GO:0043069	negative regulation of programmed cell death	0.04812	null	null	2.922	-10.5045	0.772	0.92	43066	1
GO:0043065	positive regulation of apoptotic process	0.03393	null	null	2.77	-9.9508	0.756	0.716	43066	1
GO:0043067	regulation of programmed cell death	0.08234	null	null	3.155	-13.3936	0.818	0.886	43066	1
GO:0043068	positive regulation of programmed cell death	0.03428	null	null	2.775	-10.3958	0.757	0.948	43066	1
GO:0042981	regulation of apoptotic process	0.08159	null	null	3.151	-13.2154	0.817	0.825	43066	1
GO:0001775	cell activation	0.079	0.018	0.069	3.137	-10.9508	0.957	0.062	1775	0
GO:0045597	positive regulation of cell differentiation	0.04893	2.444	5.76	2.929	-8.8416	0.768	0.066	45597	0
GO:0008219	cell death	0.11881	-0.176	0.061	3.314	-6.1343	0.955	0.075	8219	0
GO:0048518	positive regulation of biological process	0.30969	2.614	-2.486	3.73	-18.684	0.884	0.079	48518	0
GO:0065009	regulation of molecular function	0.17288	0.417	-0.213	3.477	-12.2055	0.916	0.09	65009	0
GO:0042127	regulation of cell proliferation	0.08898	0.554	-0.715	3.188	-5.5867	0.895	0.093	42127	0
GO:0019221	cytokine-mediated signaling pathway	0.0326	-5.755	-4.59	2.753	-13.9914	0.765	0.107	19221	0
GO:0001959	regulation of cytokine-mediated signaling pathway	0.00842	null	null	2.167	-5.7235	0.75	0.743	19221	1
GO:0071356	cellular response to tumor necrosis factor	0.0157	null	null	2.436	-6.466	0.856	0.803	19221	1
GO:0071347	cellular response to interleukin-1	0.00519	null	null	1.959	-7.1018	0.87	0.701	19221	1
GO:0070498	interleukin-1-mediated signaling pathway	0.00115	null	null	1.322	-4.9547	0.834	0.829	19221	1
GO:0060759	regulation of response to cytokine stimulus	0.00877	null	null	2.185	-5.3401	0.786	0.713	19221	1
GO:0034612	response to tumor necrosis factor	0.01673	null	null	2.464	-6.8633	0.873	0.775	19221	1
GO:0043207	response to external biotic stimulus	0.04859	-4.869	-1.62	2.926	-12.2449	0.872	0.114	43207	0
GO:0071222	cellular response to lipopolysaccharide	0.00871	null	null	2.182	-6.9101	0.839	0.893	43207	1
GO:0051707	response to other organism	0.04853	null	null	2.925	-6.3098	0.871	0.933	43207	1
GO:0071219	cellular response to molecule of bacterial origin	0.00906	null	null	2.199	-7.2472	0.846	0.958	43207	1
GO:0071216	cellular response to biotic stimulus	0.01033	null	null	2.255	-7.0168	0.896	0.743	43207	1
GO:0032496	response to lipopolysaccharide	0.0176	null	null	2.486	-9.7352	0.843	0.799	43207	1
GO:0098542	defense response to other organism	0.02874	null	null	2.698	-5.3279	0.842	0.859	43207	1
GO:0002237	response to molecule of bacterial origin	0.01841	null	null	2.505	-9.8962	0.848	0.833	43207	1
GO:0048519	negative regulation of biological process	0.26855	2.413	-2.226	3.668	-17.0721	0.887	0.134	48519	0
GO:0019222	regulation of metabolic process	0.3573	2.563	-2.597	3.792	-17.7932	0.879	0.151	19222	0
GO:0048583	regulation of response to stimulus	0.2161	-4.71	-4.528	3.574	-21.7235	0.823	0.157	48583	0
GO:0009607	response to biotic stimulus	0.05107	-3.393	-2.507	2.947	-12.2083	0.92	0.159	9607	0
GO:0009628	response to abiotic stimulus	0.06705	-4.002	-2.746	3.066	-6.1549	0.917	0.169	9628	0
GO:0051128	regulation of cellular component organization	0.13335	0.658	-0.783	3.364	-5.1612	0.889	0.177	51128	0
GO:0009719	response to endogenous stimulus	0.09175	-4.208	-2.726	3.202	-5.2916	0.913	0.183	9719	0
GO:0009605	response to external stimulus	0.12043	-4.689	-2.924	3.32	-11.6459	0.909	0.197	9605	0
GO:0006887	exocytosis	0.04986	0.146	3.024	2.937	-6.3665	0.879	0.197	6887	0
GO:0032940	secretion by cell	0.08125	null	null	3.149	-7.056	0.872	0.8	6887	1
GO:0045055	regulated exocytosis	0.04299	null	null	2.873	-6.1707	0.879	0.859	6887	1
GO:0043299	leukocyte degranulation	0.03064	null	null	2.726	-6.9208	0.775	0.711	6887	1
GO:0051239	regulation of multicellular organismal process	0.15268	1.73	2.917	3.423	-11.383	0.883	0.199	51239	0
GO:0050794	regulation of cellular process	0.60427	3.332	-2.909	4.02	-17.0487	0.861	0.217	50794	0
GO:0043408	regulation of MAPK cascade	0.03883	0.868	-6.565	2.829	-10.8041	0.592	0.217	43408	0
GO:0001934	positive regulation of protein phosphorylation	0.05153	null	null	2.951	-13.4353	0.642	0.844	43408	1
GO:0046330	positive regulation of JNK cascade	0.00687	null	null	2.079	-4.4461	0.596	0.974	43408	1
GO:0046328	regulation of JNK cascade	0.00952	null	null	2.22	-5.1129	0.627	0.963	43408	1
GO:0045860	positive regulation of protein kinase activity	0.02793	null	null	2.686	-10.4449	0.638	0.871	43408	1
GO:0001932	regulation of protein phosphorylation	0.07519	null	null	3.115	-13.8928	0.697	0.809	43408	1
GO:0045859	regulation of protein kinase activity	0.04322	null	null	2.875	-10.5591	0.685	0.749	43408	1
GO:0032270	positive regulation of cellular protein metabolic process	0.08321	null	null	3.159	-15.3904	0.664	0.851	43408	1
GO:0019220	regulation of phosphate metabolic process	0.09417	null	null	3.213	-14.8297	0.723	0.873	43408	1
GO:0071902	positive regulation of protein serine/threonine kinase activity	0.01754	null	null	2.484	-7.6308	0.657	0.894	43408	1
GO:0045937	positive regulation of phosphate metabolic process	0.06099	null	null	3.024	-14.6882	0.663	0.912	43408	1
GO:0071900	regulation of protein serine/threonine kinase activity	0.02764	null	null	2.681	-8.8356	0.703	0.869	43408	1
GO:0032874	positive regulation of stress-activated MAPK cascade	0.00808	null	null	2.149	-5.0311	0.59	0.946	43408	1
GO:0032872	regulation of stress-activated MAPK cascade	0.01183	null	null	2.314	-5.8239	0.618	0.739	43408	1
GO:0051347	positive regulation of transferase activity	0.0378	null	null	2.817	-8.8761	0.851	0.844	43408	1
GO:0051348	negative regulation of transferase activity	0.02106	null	null	2.563	-4.5498	0.859	0.774	43408	1
GO:0070302	regulation of stress-activated protein kinase signaling cascade	0.01189	null	null	2.316	-5.7352	0.749	0.932	43408	1
GO:0070304	positive regulation of stress-activated protein kinase signaling cascade	0.00814	null	null	2.152	-4.9666	0.701	0.947	43408	1
GO:0010562	positive regulation of phosphorus metabolic process	0.06099	null	null	3.024	-14.6882	0.672	0.705	43408	1
GO:0043549	regulation of kinase activity	0.04651	null	null	2.907	-9.767	0.708	0.873	43408	1
GO:0070372	regulation of ERK1 and ERK2 cascade	0.01466	null	null	2.407	-5.327	0.635	0.76	43408	1
GO:0031401	positive regulation of protein modification process	0.06636	null	null	3.061	-15.0044	0.666	0.708	43408	1
GO:0043507	positive regulation of JUN kinase activity	0.00381	null	null	1.826	-4.6216	0.595	0.875	43408	1
GO:0042325	regulation of phosphorylation	0.0805	null	null	3.145	-14.2857	0.728	0.838	43408	1
GO:0042327	positive regulation of phosphorylation	0.05384	null	null	2.97	-13.1831	0.664	0.919	43408	1
GO:0043410	positive regulation of MAPK cascade	0.02776	null	null	2.683	-9.6383	0.553	0.831	43408	1
GO:0043405	regulation of MAP kinase activity	0.01904	null	null	2.52	-7.857	0.596	0.824	43408	1
GO:0043406	positive regulation of MAP kinase activity	0.01269	null	null	2.344	-7.3747	0.564	0.838	43408	1
GO:0032147	activation of protein kinase activity	0.01748	null	null	2.483	-7.2381	0.658	0.893	43408	1
GO:0000187	activation of MAPK activity	0.00854	null	null	2.173	-4.5901	0.582	0.87	43408	1
GO:0033674	positive regulation of kinase activity	0.02989	null	null	2.715	-10.0119	0.654	0.889	43408	1
GO:0006950	response to stress	0.2131	-4.945	-3.152	3.567	-20.9245	0.9	0.233	6950	0
GO:0042221	response to chemical	0.23993	-5.598	-3.313	3.619	-15.1238	0.898	0.242	42221	0
GO:0032879	regulation of localization	0.14409	0.461	2.878	3.398	-7.8861	0.854	0.265	32879	0
GO:0050789	regulation of biological process	0.63456	2.627	-2.614	4.041	-18.5607	0.887	0.274	50789	0
GO:0006970	response to osmotic stress	0.00404	-1.704	-0.725	1.851	-6.4881	0.919	0.277	6970	0
GO:0050793	regulation of developmental process	0.12949	0.942	4.222	3.351	-10.0991	0.882	0.282	50793	0
GO:0051223	regulation of protein transport	0.0431	0.141	3.663	2.874	-5.6778	0.814	0.284	51223	0
GO:0051222	positive regulation of protein transport	0.02689	null	null	2.669	-4.8239	0.754	0.86	51223	1
GO:0051224	negative regulation of protein transport	0.0116	null	null	2.305	-5.3072	0.79	0.764	51223	1
GO:0070201	regulation of establishment of protein localization	0.04737	null	null	2.915	-5.8356	0.818	0.878	51223	1
GO:1904951	positive regulation of establishment of protein localization	0.03006	null	null	2.718	-5.1046	0.757	0.874	51223	1
GO:1904950	negative regulation of establishment of protein localization	0.01229	null	null	2.33	-5.1765	0.8	0.77	51223	1
GO:0050709	negative regulation of protein secretion	0.00629	null	null	2.041	-5.719	0.776	0.912	51223	1
GO:0050714	positive regulation of protein secretion	0.01258	null	null	2.34	-4.7986	0.743	0.847	51223	1
GO:0050708	regulation of protein secretion	0.02291	null	null	2.6	-5.3904	0.796	0.84	51223	1
GO:0051048	negative regulation of secretion	0.01148	null	null	2.301	-4.5834	0.785	0.79	51223	1
GO:1903531	negative regulation of secretion by cell	0.01004	null	null	2.243	-5.0506	0.774	0.913	51223	1
GO:0007165	signal transduction	0.33618	-3.858	-5.471	3.765	-19.2358	0.754	0.294	7165	0
GO:0060255	regulation of macromolecule metabolic process	0.3363	5.881	-4.58	3.766	-18.1113	0.763	0.305	60255	0
GO:0002064	epithelial cell development	0.01148	0.304	3.36	2.301	-4.4989	0.942	0.314	2064	0
GO:0045786	negative regulation of cell cycle	0.03318	2.296	-3.567	2.76	-5.752	0.84	0.323	45786	0
GO:0048008	platelet-derived growth factor receptor signaling pathway	0.00277	-2.404	-3.489	1.69	-6.011	0.868	0.333	48008	0
GO:0000122	negative regulation of transcription from RNA polymerase II promoter	0.0438	5.584	-5.005	2.881	-5.5391	0.746	0.337	122	0
GO:0031327	negative regulation of cellular biosynthetic process	0.08419	null	null	3.164	-5.5482	0.727	0.803	122	1
GO:0045892	negative regulation of transcription, DNA-templated	0.06411	null	null	3.046	-4.3872	0.729	0.862	122	1
GO:0010558	negative regulation of macromolecule biosynthetic process	0.08003	null	null	3.142	-4.7773	0.735	0.9	122	1
GO:0051716	cellular response to stimulus	0.40358	-6.617	-3.87	3.845	-15.8327	0.883	0.359	51716	0
GO:0046683	response to organophosphorus	0.00767	-3.73	-1.904	2.127	-5.5901	0.895	0.363	46683	0
GO:0051092	positive regulation of NF-kappaB transcription factor activity	0.00785	6.056	-0.118	2.137	-6.6108	0.77	0.37	51092	0
GO:0051091	positive regulation of sequence-specific DNA binding transcription factor activity	0.01362	null	null	2.375	-5.9508	0.755	0.82	51092	1
GO:0048869	cellular developmental process	0.23093	0.356	3.72	3.602	-5.7077	0.926	0.406	48869	0
GO:0010033	response to organic substance	0.16515	-6.155	-3.377	3.457	-14.6576	0.858	0.415	10033	0
GO:0051090	regulation of sequence-specific DNA binding transcription factor activity	0.02164	6.008	-3.46	2.575	-7.4647	0.795	0.424	51090	0
GO:0006952	defense response	0.08904	-4.159	-2.586	3.189	-18.5935	0.882	0.427	6952	0
GO:0035556	intracellular signal transduction	0.15101	-5.119	-5.215	3.418	-14.1824	0.784	0.429	35556	0
GO:0031098	stress-activated protein kinase signaling cascade	0.01506	-3.407	-3.689	2.418	-4.5702	0.804	0.431	31098	0
GO:0002274	myeloid leukocyte activation	0.03531	-1.375	4.238	2.787	-9.1427	0.817	0.432	2274	0
GO:0045321	leukocyte activation	0.07011	null	null	3.085	-10.9626	0.803	0.792	2274	1
GO:0042119	neutrophil activation	0.02827	null	null	2.691	-6.983	0.817	0.715	2274	1
GO:0002366	leukocyte activation involved in immune response	0.03895	null	null	2.83	-8.2716	0.753	0.75	2274	1
GO:0002275	myeloid cell activation involved in immune response	0.03093	null	null	2.73	-6.6383	0.757	0.927	2274	1
GO:0036230	granulocyte activation	0.02851	null	null	2.695	-7.4295	0.817	0.906	2274	1
GO:0002263	cell activation involved in immune response	0.03907	null	null	2.831	-8.1884	0.759	0.768	2274	1
GO:0002283	neutrophil activation involved in immune response	0.02799	null	null	2.687	-6.1421	0.76	0.969	2274	1
GO:0043312	neutrophil degranulation	0.02799	null	null	2.687	-6.2204	0.699	0.968	2274	1
GO:0048523	negative regulation of cellular process	0.24951	3.597	-5.377	3.636	-16.5467	0.796	0.434	48523	0
GO:0007166	cell surface receptor signaling pathway	0.15868	-4.739	-5.005	3.439	-14.7235	0.782	0.436	7166	0
GO:0051246	regulation of protein metabolic process	0.14651	6.482	-4.635	3.405	-14.7595	0.789	0.439	51246	0
GO:0045732	positive regulation of protein catabolic process	0.01523	6.208	-0.956	2.423	-4.5214	0.744	0.441	45732	0
GO:0010646	regulation of cell communication	0.17651	-1.109	-4.546	3.486	-13.1605	0.845	0.449	10646	0
GO:0048584	positive regulation of response to stimulus	0.12268	-4.158	0.497	3.328	-18.4225	0.693	0.449	48584	0
GO:0034114	regulation of heterotypic cell-cell adhesion	0.00121	0.159	1.316	1.342	-6.8996	0.881	0.451	34114	0
GO:0034115	negative regulation of heterotypic cell-cell adhesion	0.00052	null	null	1	-4.5031	0.806	0.817	34114	1
GO:0070587	regulation of cell-cell adhesion involved in gastrulation	0.00052	null	null	1	-4.5031	0.846	0.985	34114	1
GO:0023051	regulation of signaling	0.17946	-1.69	-4.432	3.493	-13.1284	0.853	0.454	23051	0
GO:0002253	activation of immune response	0.03716	-2.987	3.09	2.81	-7.9508	0.622	0.454	2253	0
GO:0050778	positive regulation of immune response	0.04501	null	null	2.893	-8.4802	0.615	0.839	2253	1
GO:0050776	regulation of immune response	0.05799	null	null	3.003	-13.2823	0.672	0.805	2253	1
GO:0002684	positive regulation of immune system process	0.06047	null	null	3.021	-14.3152	0.697	0.747	2253	1
GO:0002221	pattern recognition receptor signaling pathway	0.01027	null	null	2.253	-5.8069	0.637	0.752	2253	1
GO:0002218	activation of innate immune response	0.01662	null	null	2.461	-4.8477	0.632	0.945	2253	1
GO:0045089	positive regulation of innate immune response	0.0191	null	null	2.521	-4.7645	0.626	0.866	2253	1
GO:0002757	immune response-activating signal transduction	0.03405	null	null	2.772	-7.0287	0.609	0.888	2253	1
GO:0002758	innate immune response-activating signal transduction	0.01621	null	null	2.45	-4.8356	0.619	0.926	2253	1
GO:0002764	immune response-regulating signaling pathway	0.03589	null	null	2.794	-7.4413	0.666	0.81	2253	1
GO:1901698	response to nitrogen compound	0.05326	-6.41	-3.341	2.966	-7.032	0.881	0.458	1901698	0
GO:1901222	regulation of NIK/NF-kappaB signaling	0.00329	-3.69	-3.435	1.763	-4.7799	0.809	0.462	1901222	0
GO:0034097	response to cytokine	0.04714	-5.203	-2.751	2.913	-7.9101	0.869	0.464	34097	0
GO:0010939	regulation of necrotic cell death	0.00162	0.033	-0.803	1.462	-4.9914	0.883	0.468	10939	0
GO:0060544	regulation of necroptotic process	0.00115	null	null	1.322	-4.5143	0.886	0.884	10939	1
GO:0009893	positive regulation of metabolic process	0.17715	6.498	-0.546	3.487	-17.0835	0.725	0.469	9893	0
GO:0010604	positive regulation of macromolecule metabolic process	0.16613	6.793	-0.734	3.459	-16.8508	0.692	0.476	10604	0
GO:0031325	positive regulation of cellular metabolic process	0.1659	null	null	3.459	-14.8013	0.684	0.793	10604	1
GO:0051173	positive regulation of nitrogen compound metabolic process	0.10404	null	null	3.256	-16.0899	0.713	0.702	10604	1
GO:0023057	negative regulation of signaling	0.0708	0.283	-6.463	3.089	-10.699	0.778	0.478	23057	0
GO:0010648	negative regulation of cell communication	0.07057	0.456	-6.24	3.088	-10.7305	0.772	0.484	10648	0
GO:0051174	regulation of phosphorus metabolic process	0.09492	5.823	-4.439	3.216	-14.8125	0.764	0.487	51174	0
GO:0002792	negative regulation of peptide secretion	0.00248	2.531	-1.077	1.643	-5.5467	0.81	0.49	2792	0
GO:0090087	regulation of peptide transport	0.01177	null	null	2.312	-5.3161	0.848	0.926	2792	1
GO:0002791	regulation of peptide secretion	0.01166	null	null	2.307	-4.9747	0.826	0.84	2792	1
GO:0002793	positive regulation of peptide secretion	0.00519	null	null	1.959	-4.4123	0.783	0.904	2792	1
GO:0010243	response to organonitrogen compound	0.04697	-4.831	-2.656	2.911	-6.9355	0.858	0.492	10243	0
GO:1901699	cellular response to nitrogen compound	0.03416	null	null	2.773	-5.2366	0.855	0.863	10243	1
GO:0071417	cellular response to organonitrogen compound	0.02926	null	null	2.706	-5.9626	0.846	0.843	10243	1
GO:0014074	response to purine-containing compound	0.00842	null	null	2.167	-5.1113	0.882	0.709	10243	1
GO:0071495	cellular response to endogenous stimulus	0.07144	null	null	3.093	-6.4597	0.905	0.762	10243	1
GO:0046903	secretion	0.08892	0.003	2.871	3.188	-6.6819	0.907	0.497	46903	0
GO:0030162	regulation of proteolysis	0.04178	5.997	-4.373	2.86	-6.8928	0.78	0.51	30162	0
GO:1901700	response to oxygen-containing compound	0.08679	-6.803	-3.647	3.178	-11.9136	0.872	0.511	1901700	0
GO:0080134	regulation of response to stress	0.07657	-4.822	-2.84	3.123	-14.4237	0.773	0.515	80134	0
GO:0071396	cellular response to lipid	0.03076	-5.749	-3.985	2.728	-6.7496	0.852	0.515	71396	0
GO:0071407	cellular response to organic cyclic compound	0.03104	-5.655	-3.889	2.732	-6.2684	0.852	0.515	71407	0
GO:0032103	positive regulation of response to external stimulus	0.01518	-2.256	1.865	2.422	-6.1618	0.728	0.516	32103	0
GO:0071496	cellular response to external stimulus	0.01587	-2.407	-0.661	2.441	-5.0996	0.899	0.519	71496	0
GO:0048585	negative regulation of response to stimulus	0.08003	-2.324	-6.086	3.142	-12.3363	0.724	0.519	48585	0
GO:0033554	cellular response to stress	0.10496	-5.446	-3.669	3.26	-8.3089	0.859	0.521	33554	0
GO:0002682	regulation of immune system process	0.08344	-1.466	3.819	3.16	-17.4486	0.788	0.522	2682	0
GO:0019219	regulation of nucleobase-containing compound metabolic process	0.23912	6.276	-4.759	3.618	-9.6364	0.754	0.525	19219	0
GO:0031326	regulation of cellular biosynthetic process	0.24939	6.241	-4.774	3.636	-8.3958	0.752	0.534	31326	0
GO:0010556	regulation of macromolecule biosynthetic process	0.23855	null	null	3.616	-6.767	0.761	0.73	31326	1
GO:2000112	regulation of cellular macromolecule biosynthetic process	0.2322	null	null	3.605	-6.2573	0.751	0.723	31326	1
GO:0010468	regulation of gene expression	0.25084	6.219	-4.552	3.638	-11.0177	0.768	0.535	10468	0
GO:0009889	regulation of biosynthetic process	0.25216	6.024	-4.294	3.641	-7.8386	0.779	0.536	9889	0
GO:0048522	positive regulation of cellular process	0.27732	4.87	3.743	3.682	-16.2652	0.764	0.537	48522	0
GO:0051171	regulation of nitrogen compound metabolic process	0.2547	5.926	-4.215	3.645	-16.71	0.779	0.538	51171	0
GO:0051240	positive regulation of multicellular organismal process	0.08327	2.86	6.04	3.16	-12.8729	0.768	0.542	51240	0
GO:0043122	regulation of I-kappaB kinase/NF-kappaB signaling	0.01379	-4.249	-3.693	2.38	-6.3516	0.777	0.55	43122	0
GO:1902531	regulation of intracellular signal transduction	0.10006	-5.031	-4.08	3.239	-17.9508	0.72	0.578	1902531	0
GO:0009892	negative regulation of metabolic process	0.14605	5.55	-4.937	3.403	-13.4855	0.753	0.581	9892	0
GO:0061028	establishment of endothelial barrier	0.00254	0.608	4.376	1.653	-4.6596	0.949	0.581	61028	0
GO:0050790	regulation of catalytic activity	0.13993	2.391	0.101	3.385	-9.9208	0.855	0.584	50790	0
GO:0002252	immune effector process	0.06896	-1.543	3.807	3.078	-9.8928	0.862	0.584	2252	0
GO:0051270	regulation of cellular component movement	0.04605	-0.071	3.505	2.903	-8.2684	0.802	0.586	51270	0
GO:0030595	leukocyte chemotaxis	0.01108	-4.95	1.191	2.286	-6.0575	0.702	0.589	30595	0
GO:0071674	mononuclear cell migration	0.00456	null	null	1.903	-4.4401	0.816	0.715	30595	1
GO:0097529	myeloid leukocyte migration	0.00969	null	null	2.228	-5.2924	0.802	0.774	30595	1
GO:0097530	granulocyte migration	0.00692	null	null	2.083	-5.6925	0.805	0.914	30595	1
GO:1990266	neutrophil migration	0.00554	null	null	1.987	-5.1568	0.809	0.962	30595	1
GO:0071621	granulocyte chemotaxis	0.00629	null	null	2.041	-6.0386	0.716	0.87	30595	1
GO:0060326	cell chemotaxis	0.0146	null	null	2.405	-6.3747	0.768	0.764	30595	1
GO:0006935	chemotaxis	0.03197	null	null	2.744	-4.6003	0.813	0.869	30595	1
GO:0030593	neutrophil chemotaxis	0.00508	null	null	1.949	-5.4377	0.722	0.954	30595	1
GO:0071310	cellular response to organic substance	0.12977	-6.227	-3.997	3.352	-12.4841	0.825	0.59	71310	0
GO:0070887	cellular response to chemical stimulus	0.15701	-6.31	-4.044	3.435	-13.58	0.841	0.594	70887	0
GO:0051051	negative regulation of transport	0.02672	2.614	-1.349	2.667	-5.3478	0.791	0.596	51051	0
GO:0032101	regulation of response to external stimulus	0.03976	-4.727	-1.9	2.839	-7.7852	0.77	0.596	32101	0
GO:0051241	negative regulation of multicellular organismal process	0.05741	4.331	-0.539	2.998	-4.7878	0.796	0.596	51241	0
GO:0033993	response to lipid	0.05055	-5.661	-2.94	2.943	-8.7496	0.868	0.598	33993	0
GO:0023056	positive regulation of signaling	0.091	-0.08	2.334	3.198	-9.9626	0.749	0.6	23056	0
GO:0051338	regulation of transferase activity	0.05661	2.29	0.085	2.992	-8.0482	0.866	0.6	51338	0
GO:1902532	negative regulation of intracellular signal transduction	0.02718	-2.183	-5.56	2.674	-9.8729	0.707	0.605	1902532	0
GO:0009968	negative regulation of signal transduction	0.06474	null	null	3.05	-10.098	0.685	0.777	1902532	1
GO:0014070	response to organic cyclic compound	0.05338	-4.873	-2.703	2.967	-8.0894	0.867	0.605	14070	0
GO:0080090	regulation of primary metabolic process	0.33566	6.409	-4.638	3.765	-17.5406	0.764	0.606	80090	0
GO:0050731	positive regulation of peptidyl-tyrosine phosphorylation	0.00969	6.574	-1.205	2.228	-6.7905	0.708	0.607	50731	0
GO:0050730	regulation of peptidyl-tyrosine phosphorylation	0.01287	null	null	2.35	-5.4473	0.759	0.838	50731	1
GO:0010647	positive regulation of cell communication	0.09054	0.474	2.046	3.196	-10.067	0.74	0.607	10647	0
GO:0031323	regulation of cellular metabolic process	0.33837	6.038	-4.85	3.768	-16.4976	0.756	0.609	31323	0
GO:0044092	negative regulation of molecular function	0.06434	2.215	0.084	3.048	-8.8601	0.871	0.616	44092	0
GO:0051049	regulation of transport	0.10519	-0.122	2.789	3.261	-5.7799	0.814	0.622	51049	0
GO:0051094	positive regulation of developmental process	0.06815	2.551	5.651	3.073	-9.0419	0.787	0.624	51094	0
GO:0097190	apoptotic signaling pathway	0.03358	-3.281	-4.07	2.766	-5.8697	0.775	0.625	97190	0
GO:0002697	regulation of immune effector process	0.01922	-1.505	3.872	2.524	-5.6108	0.786	0.628	2697	0
GO:0040012	regulation of locomotion	0.04484	-0.809	1.244	2.891	-7.5258	0.86	0.634	40012	0
GO:1901701	cellular response to oxygen-containing compound	0.05632	-6.694	-4.476	2.99	-10.1669	0.85	0.635	1901701	0
GO:0022603	regulation of anatomical structure morphogenesis	0.0543	0.692	5.039	2.974	-5.2882	0.873	0.636	22603	0
GO:0031400	negative regulation of protein modification process	0.03416	5.617	-5.335	2.773	-6.2692	0.707	0.637	31400	0
GO:0032269	negative regulation of cellular protein metabolic process	0.05886	null	null	3.009	-8.821	0.697	0.84	31400	1
GO:0045861	negative regulation of proteolysis	0.01858	null	null	2.509	-5.0273	0.736	0.724	31400	1
GO:0045862	positive regulation of proteolysis	0.02141	null	null	2.571	-4.4881	0.715	0.777	31400	1
GO:0010563	negative regulation of phosphorus metabolic process	0.0322	5.538	-5.414	2.747	-8.5817	0.712	0.638	10563	0
GO:0022407	regulation of cell-cell adhesion	0.02291	0.182	1.317	2.6	-10.3143	0.852	0.639	22407	0
GO:0050870	positive regulation of T cell activation	0.01235	null	null	2.332	-5.0026	0.657	0.952	22407	1
GO:0050863	regulation of T cell activation	0.01777	null	null	2.49	-6.466	0.703	0.932	22407	1
GO:0007159	leukocyte cell-cell adhesion	0.02874	null	null	2.698	-7.6819	0.909	0.829	22407	1
GO:0007162	negative regulation of cell adhesion	0.01321	null	null	2.362	-4.757	0.805	0.778	22407	1
GO:0022409	positive regulation of cell-cell adhesion	0.0146	null	null	2.405	-7.9136	0.785	0.899	22407	1
GO:0022408	negative regulation of cell-cell adhesion	0.00796	null	null	2.143	-4.7423	0.805	0.837	22407	1
GO:0045785	positive regulation of cell adhesion	0.02262	null	null	2.594	-9.5258	0.786	0.833	22407	1
GO:1903039	positive regulation of leukocyte cell-cell adhesion	0.01287	null	null	2.35	-7.7122	0.785	0.885	22407	1
GO:1903037	regulation of leukocyte cell-cell adhesion	0.01864	null	null	2.511	-9.2958	0.847	0.812	22407	1
GO:1904018	positive regulation of vasculature development	0.00814	2.329	5.779	2.152	-5.0506	0.804	0.639	1904018	0
GO:0045936	negative regulation of phosphate metabolic process	0.03214	5.604	-5.431	2.747	-8.6055	0.704	0.64	45936	0
GO:0001933	negative regulation of protein phosphorylation	0.02285	null	null	2.599	-6.1772	0.688	0.922	45936	1
GO:0042326	negative regulation of phosphorylation	0.02493	null	null	2.636	-7.1135	0.708	0.933	45936	1
GO:0043409	negative regulation of MAPK cascade	0.00854	null	null	2.173	-4.8665	0.614	0.811	45936	1
GO:0006469	negative regulation of protein kinase activity	0.01391	null	null	2.384	-5.0595	0.676	0.862	45936	1
GO:0033673	negative regulation of kinase activity	0.01489	null	null	2.413	-5.2314	0.691	0.891	45936	1
GO:0031324	negative regulation of cellular metabolic process	0.13589	6.012	-5.393	3.372	-12.8861	0.717	0.641	31324	0
GO:0010629	negative regulation of gene expression	0.08477	null	null	3.167	-5.5867	0.739	0.736	31324	1
GO:0010605	negative regulation of macromolecule metabolic process	0.1341	null	null	3.366	-11.3045	0.724	0.82	31324	1
GO:0009890	negative regulation of biosynthetic process	0.08546	null	null	3.171	-5.6162	0.742	0.737	31324	1
GO:0051172	negative regulation of nitrogen compound metabolic process	0.08632	null	null	3.175	-11.5003	0.741	0.739	31324	1
GO:0032880	regulation of protein localization	0.05603	0.127	3.244	2.988	-4.7932	0.833	0.646	32880	0
GO:1902107	positive regulation of leukocyte differentiation	0.00773	1.314	6.467	2.13	-6.6517	0.693	0.646	1902107	0
GO:1903708	positive regulation of hemopoiesis	0.00958	null	null	2.223	-5.9245	0.699	0.827	1902107	1
GO:1902105	regulation of leukocyte differentiation	0.01396	null	null	2.386	-5.6576	0.734	0.882	1902107	1
GO:0045621	positive regulation of lymphocyte differentiation	0.00485	null	null	1.929	-5.6108	0.682	0.903	1902107	1
GO:0045582	positive regulation of T cell differentiation	0.00421	null	null	1.869	-6.2857	0.651	0.891	1902107	1
GO:0045580	regulation of T cell differentiation	0.00681	null	null	2.076	-4.7905	0.685	0.922	1902107	1
GO:0050867	positive regulation of cell activation	0.02077	2.873	5.658	2.558	-6.6162	0.757	0.648	50867	0
GO:0051249	regulation of lymphocyte activation	0.0262	null	null	2.658	-6.3197	0.742	0.889	50867	1
GO:0051251	positive regulation of lymphocyte activation	0.01875	null	null	2.513	-4.5272	0.686	0.963	50867	1
GO:0002696	positive regulation of leukocyte activation	0.02025	null	null	2.547	-5.7878	0.684	0.904	50867	1
GO:0002694	regulation of leukocyte activation	0.02977	null	null	2.713	-6.7773	0.739	0.934	50867	1
GO:0006468	protein phosphorylation	0.10854	4.456	-3.635	3.275	-4.4685	0.823	0.649	6468	0
GO:2000516	positive regulation of CD4-positive, alpha-beta T cell activation	0.00167	0.98	5.922	1.477	-5.0009	0.714	0.651	2000516	0
GO:2000321	positive regulation of T-helper 17 cell differentiation	0.00029	null	null	0.778	-4.7496	0.66	0.927	2000516	1
GO:2000318	positive regulation of T-helper 17 type immune response	0.0004	null	null	0.903	-4.5031	0.75	0.947	2000516	1
GO:2000319	regulation of T-helper 17 cell differentiation	0.00063	null	null	1.079	-4.6576	0.675	0.867	2000516	1
GO:0046634	regulation of alpha-beta T cell activation	0.00427	null	null	1.875	-4.4389	0.741	0.838	2000516	1
GO:0042330	taxis	0.03203	-3.571	-0.42	2.745	-4.5575	0.847	0.653	42330	0
GO:0006955	immune response	0.11858	-4.906	0.41	3.313	-12.4225	0.787	0.653	6955	0
GO:0002819	regulation of adaptive immune response	0.00756	-3.859	1.899	2.121	-6.3696	0.735	0.656	2819	0
GO:0002822	regulation of adaptive immune response based on somatic recombination of immune receptors built from immunoglobulin superfamily domains	0.00692	null	null	2.083	-5.4547	0.734	0.702	2819	1
GO:0051726	regulation of cell cycle	0.0584	0.496	-0.695	3.006	-4.6459	0.893	0.664	51726	0
GO:0051050	positive regulation of transport	0.05349	2.223	5.335	2.968	-4.8013	0.749	0.664	51050	0
GO:0051254	positive regulation of RNA metabolic process	0.08304	6.907	-0.735	3.158	-4.7932	0.702	0.665	51254	0
GO:0045935	positive regulation of nucleobase-containing compound metabolic process	0.09763	null	null	3.229	-5.0182	0.698	0.842	51254	1
GO:0045944	positive regulation of transcription from RNA polymerase II promoter	0.06111	null	null	3.025	-5.2487	0.708	0.795	51254	1
GO:0043085	positive regulation of catalytic activity	0.09279	2.35	0.093	3.207	-7.4572	0.851	0.668	43085	0
GO:1902533	positive regulation of intracellular signal transduction	0.05263	-3.622	-0.738	2.96	-12.0155	0.661	0.669	1902533	0
GO:0009967	positive regulation of signal transduction	0.08309	null	null	3.159	-10.4789	0.649	0.804	1902533	1
GO:2001233	regulation of apoptotic signaling pathway	0.0217	-4.551	-4.139	2.576	-6.8601	0.718	0.669	2001233	0
GO:2001234	negative regulation of apoptotic signaling pathway	0.01177	null	null	2.312	-7.1911	0.694	0.819	2001233	1
GO:2001236	regulation of extrinsic apoptotic signaling pathway	0.00906	null	null	2.199	-7.4237	0.74	0.769	2001233	1
GO:2001243	negative regulation of intrinsic apoptotic signaling pathway	0.00514	null	null	1.954	-4.3969	0.709	0.721	2001233	1
GO:2001237	negative regulation of extrinsic apoptotic signaling pathway	0.00589	null	null	2.013	-5.0434	0.712	0.88	2001233	1
GO:1902041	regulation of extrinsic apoptotic signaling pathway via death domain receptors	0.00329	null	null	1.763	-4.5302	0.765	0.831	2001233	1
GO:0097193	intrinsic apoptotic signaling pathway	0.01633	null	null	2.453	-5.4547	0.764	0.826	2001233	1
GO:0097191	extrinsic apoptotic signaling pathway	0.01246	null	null	2.336	-5.1355	0.788	0.798	2001233	1
GO:0051591	response to cAMP	0.00554	-3.445	-1.782	1.987	-4.7545	0.884	0.673	51591	0
GO:0051247	positive regulation of protein metabolic process	0.0884	6.942	-1.033	3.186	-15.5952	0.685	0.675	51247	0
GO:0032268	regulation of cellular protein metabolic process	0.13728	null	null	3.377	-13.9626	0.727	0.743	51247	1
GO:0031399	regulation of protein modification process	0.09683	null	null	3.225	-13.3595	0.739	0.759	51247	1
GO:0031347	regulation of defense response	0.03964	-5.242	-2.673	2.838	-8.6038	0.767	0.678	31347	0
GO:0080135	regulation of cellular response to stress	0.03543	null	null	2.789	-6.7496	0.76	0.723	31347	1
GO:0031349	positive regulation of defense response	0.02441	-2.922	1.194	2.627	-7.6003	0.711	0.684	31349	0
GO:0050727	regulation of inflammatory response	0.01685	null	null	2.467	-6.7496	0.758	0.795	31349	1
GO:0045088	regulation of innate immune response	0.02279	null	null	2.598	-5.2549	0.674	0.827	31349	1
GO:0032663	regulation of interleukin-2 production	0.00289	0.586	3.002	1.708	-6.5376	0.874	0.685	32663	0
GO:0032743	positive regulation of interleukin-2 production	0.00173	null	null	1.491	-5.3883	0.825	0.934	32663	1
GO:0032722	positive regulation of chemokine production	0.00289	2.509	4.733	1.708	-4.5918	0.819	0.685	32722	0
GO:0010941	regulation of cell death	0.088	0.227	-1.109	3.184	-13.0259	0.825	0.685	10941	0
GO:0012501	programmed cell death	0.11246	null	null	3.29	-5.0031	0.886	0.846	10941	1
GO:0006915	apoptotic process	0.10537	null	null	3.262	-5.3063	0.885	0.802	10941	1
GO:0023014	signal transduction by protein phosphorylation	0.05239	-0.956	-6.132	2.959	-4.8447	0.708	0.686	23014	0
GO:0051248	negative regulation of protein metabolic process	0.06197	5.929	-5.41	3.031	-10.1662	0.713	0.688	51248	0
GO:0050865	regulation of cell activation	0.03174	0.431	2.273	2.741	-7.5952	0.836	0.688	50865	0
GO:0043154	negative regulation of cysteine-type endopeptidase activity involved in apoptotic process	0.00479	5.22	-4.534	1.924	-5.8041	0.699	0.689	43154	0
GO:2000117	negative regulation of cysteine-type endopeptidase activity	0.00508	null	null	1.949	-5.4802	0.748	0.817	43154	1
GO:2000116	regulation of cysteine-type endopeptidase activity	0.01235	null	null	2.332	-4.4214	0.783	0.77	43154	1
GO:0070555	response to interleukin-1	0.00664	-3.437	-1.836	2.064	-7.9586	0.886	0.69	70555	0
GO:0009966	regulation of signal transduction	0.15915	-4.703	-4.433	3.441	-13.9208	0.707	0.69	9966	0
GO:1903706	regulation of hemopoiesis	0.01823	-0.136	6.738	2.501	-5.209	0.741	0.69	1903706	0
GO:0051252	regulation of RNA metabolic process	0.21864	6.285	-4.905	3.579	-8.3556	0.754	0.691	51252	0
GO:2001141	regulation of RNA biosynthetic process	0.2116	null	null	3.564	-8.2306	0.748	0.762	51252	1
GO:0006355	regulation of transcription, DNA-templated	0.20929	null	null	3.56	-7.5086	0.746	0.706	51252	1
GO:1903506	regulation of nucleic acid-templated transcription	0.21073	null	null	3.563	-7.399	0.747	0.785	51252	1
GO:0010628	positive regulation of gene expression	0.09833	6.878	-0.625	3.232	-5.5272	0.712	0.692	10628	0
GO:0045595	regulation of cell differentiation	0.08707	0.595	3.912	3.179	-8.0155	0.844	0.694	45595	0
GO:2000026	regulation of multicellular organismal development	0.09821	null	null	3.231	-7.0218	0.823	0.747	45595	1
GO:0044093	positive regulation of molecular function	0.10998	2.241	0.079	3.28	-9.0487	0.86	0.696	44093	0
GO:0006357	regulation of transcription from RNA polymerase II promoter	0.109	6.51	-4.499	3.276	-8.7986	0.774	0.696	6357	0
GO:0010942	positive regulation of cell death	0.03606	2.885	3.973	2.797	-9.9431	0.758	0.696	10942	0
GO:0032652	regulation of interleukin-1 production	0.0034	0.612	3.046	1.778	-4.4828	0.874	0.697	32652	0
GO:0030334	regulation of cell migration	0.03912	-0.493	3.899	2.832	-7.8996	0.78	0.697	30334	0
GO:0030335	positive regulation of cell migration	0.02308	null	null	2.603	-7.7932	0.725	0.866	30334	1
GO:0051272	positive regulation of cellular component movement	0.02452	null	null	2.629	-7.6576	0.742	0.845	30334	1
GO:2000145	regulation of cell motility	0.04212	null	null	2.864	-8.4342	0.78	0.926	30334	1
GO:2000147	positive regulation of cell motility	0.02395	null	null	2.619	-7.9355	0.725	0.964	30334	1
GO:0048870	cell motility	0.08257	null	null	3.156	-7.0066	0.856	0.9	30334	1
GO:0040017	positive regulation of locomotion	0.0251	null	null	2.639	-7.3883	0.791	0.856	30334	1
GO:0016477	cell migration	0.07496	null	null	3.114	-7.8356	0.858	0.785	30334	1

## Sheet: MacA_Up_GO
GO Term	Description	P-value	FDR q-value	Enrichment	N	B	n	b	Genes
GO:0030449	regulation of complement activation	9.86e-08	0.0015	43.11	15070	38	46	5	[VSIG4 - v-set and immunoglobulin domain containing 4, C1QA - complement component 1, q subcomponent, a chain, C1QB - complement component 1, q subcomponent, b chain, C1QC - complement component 1, q subcomponent, c chain, CD81 - cd81 molecule]
GO:2000257	regulation of protein activation cascade	1.13e-07	0.000857	42	15070	39	46	5	[VSIG4 - v-set and immunoglobulin domain containing 4, C1QA - complement component 1, q subcomponent, a chain, C1QB - complement component 1, q subcomponent, b chain, C1QC - complement component 1, q subcomponent, c chain, CD81 - cd81 molecule]
GO:0072376	protein activation cascade	5.99e-07	0.00303	30.33	15070	54	46	5	[VSIG4 - v-set and immunoglobulin domain containing 4, F13A1 - coagulation factor xiii, a1 polypeptide, C1QA - complement component 1, q subcomponent, a chain, C1QB - complement component 1, q subcomponent, b chain, C1QC - complement component 1, q subcomponent, c chain]
GO:0002920	regulation of humoral immune response	5.99e-07	0.00228	30.33	15070	54	46	5	[VSIG4 - v-set and immunoglobulin domain containing 4, C1QA - complement component 1, q subcomponent, a chain, C1QB - complement component 1, q subcomponent, b chain, C1QC - complement component 1, q subcomponent, c chain, CD81 - cd81 molecule]
GO:0002673	regulation of acute inflammatory response	3.33e-06	0.0101	21.55	15070	76	46	5	[VSIG4 - v-set and immunoglobulin domain containing 4, C1QA - complement component 1, q subcomponent, a chain, C1QB - complement component 1, q subcomponent, b chain, C1QC - complement component 1, q subcomponent, c chain, CD81 - cd81 molecule]
GO:0098883	synapse pruning	4.32e-06	0.0109	89.35	15070	11	46	3	[C1QA - complement component 1, q subcomponent, a chain, C1QB - complement component 1, q subcomponent, b chain, C1QC - complement component 1, q subcomponent, c chain]
GO:0006956	complement activation	4.66e-06	0.0101	35.42	15070	37	46	4	[VSIG4 - v-set and immunoglobulin domain containing 4, C1QA - complement component 1, q subcomponent, a chain, C1QB - complement component 1, q subcomponent, b chain, C1QC - complement component 1, q subcomponent, c chain]
GO:0070613	regulation of protein processing	8.1e-06	0.0154	18	15070	91	46	5	[VSIG4 - v-set and immunoglobulin domain containing 4, C1QA - complement component 1, q subcomponent, a chain, C1QB - complement component 1, q subcomponent, b chain, C1QC - complement component 1, q subcomponent, c chain, CD81 - cd81 molecule]
GO:1903317	regulation of protein maturation	9.01e-06	0.0152	17.61	15070	93	46	5	[VSIG4 - v-set and immunoglobulin domain containing 4, C1QA - complement component 1, q subcomponent, a chain, C1QB - complement component 1, q subcomponent, b chain, C1QC - complement component 1, q subcomponent, c chain, CD81 - cd81 molecule]
GO:0050727	regulation of inflammatory response	1e-05	0.0153	7.42	15070	353	46	8	[VSIG4 - v-set and immunoglobulin domain containing 4, VAMP8 - vesicle-associated membrane protein 8, C1QA - complement component 1, q subcomponent, a chain, GPX1 - glutathione peroxidase 1, C1QB - complement component 1, q subcomponent, b chain, C1QC - complement component 1, q subcomponent, c chain, PLD3 - phospholipase d family, member 3, CD81 - cd81 molecule]
GO:0050896	response to stimulus	2.06e-05	0.0285	2.04	15070	4327	46	27	[ALOX5AP - arachidonate 5-lipoxygenase-activating protein, SNX3 - sorting nexin 3, TUBA1B - tubulin, alpha 1b, F13A1 - coagulation factor xiii, a1 polypeptide, TUBB - tubulin, beta class i, AKR1B1 - aldo-keto reductase family 1, member b1 (aldose reductase), PDIA4 - protein disulfide isomerase family a, member 4, GPX1 - glutathione peroxidase 1, PDK4 - pyruvate dehydrogenase kinase, isozyme 4, SE…
GO:0034383	low-density lipoprotein particle clearance	3.41e-05	0.0431	46.8	15070	21	46	3	[CLTA - clathrin, light chain a, AP2S1 - adaptor-related protein complex 2, sigma 1 subunit, NPC2 - niemann-pick disease, type c2]
GO:0006958	complement activation, classical pathway	7.4e-05	0.0864	36.4	15070	27	46	3	[C1QA - complement component 1, q subcomponent, a chain, C1QB - complement component 1, q subcomponent, b chain, C1QC - complement component 1, q subcomponent, c chain]
GO:0006959	humoral immune response	7.43e-05	0.0806	11.38	15070	144	46	5	[VSIG4 - v-set and immunoglobulin domain containing 4, C1QA - complement component 1, q subcomponent, a chain, C1QB - complement component 1, q subcomponent, b chain, C1QC - complement component 1, q subcomponent, c chain, CD81 - cd81 molecule]
GO:2001199	negative regulation of dendritic cell differentiation	9.06e-05	0.0918	131.04	15070	5	46	2	[TMEM176B - transmembrane protein 176b, TMEM176A - transmembrane protein 176a]

## Sheet: MacA_Up_Revigo
term_ID	description	frequency	plot_X	plot_Y	plot_size	log10 p-value	uniqueness	dispensability	representative	eliminated
GO:0030449	regulation of complement activation	0.0019	-5.687	1.731	1.531	-7.0061	0.188	0	30449	0
GO:0006958	complement activation, classical pathway	0.0081	null	null	2.152	-4.1308	0.317	0.944	30449	1
GO:1903317	regulation of protein maturation	0.0051	null	null	1.949	-5.0453	0.574	0.714	30449	1
GO:0006956	complement activation	0.0095	null	null	2.22	-5.3316	0.315	0.823	30449	1
GO:0070613	regulation of protein processing	0.005	null	null	1.944	-5.0915	0.554	0.91	30449	1
GO:2000257	regulation of protein activation cascade	0.002	null	null	1.556	-6.9469	0.43	0.717	30449	1
GO:0002673	regulation of acute inflammatory response	0.0042	null	null	1.869	-5.4776	0.549	0.821	30449	1
GO:0050896	response to stimulus	0.493	4.032	2.492	3.932	-4.6861	0.929	0	50896	0
GO:0098883	synapse disassembly	0.0001	-0.608	-6.868	0.301	-5.3645	0.859	0	98883	0
GO:0034383	low-density lipoprotein particle clearance	0.0011	3.524	-2.835	1.301	-4.4672	0.817	0.025	34383	0
GO:0072376	protein activation cascade	0.0109	0.041	6.562	2.279	-6.2226	0.706	0.144	72376	0
GO:2001199	negative regulation of dendritic cell differentiation	0.0003	-5.737	-2.368	0.778	-4.0429	0.637	0.316	2001199	0
GO:0006959	humoral immune response	0.017	-7.387	-1.45	2.471	-4.129	0.601	0.364	6959	0
GO:0050727	regulation of inflammatory response	0.0169	-5.818	4.74	2.467	-5	0.555	0.609	50727	0
GO:0002920	regulation of humoral immune response	0.0029	-6.424	0.562	1.716	-6.2226	0.442	0.662	2920	0

## Sheet: MacB_Up_GO
GO Term	Description	P-value	FDR q-value	Enrichment	N	B	n	b	Genes
GO:0030334	regulation of cell migration	4.95e-22	7.51e-18	4.58	15070	784	231	55	[IFITM1 - interferon induced transmembrane protein 1, EMP2 - epithelial membrane protein 2, AKT3 - v-akt murine thymoma viral oncogene homolog 3, MMRN2 - multimerin 2, TJP1 - tight junction protein 1, COL18A1 - collagen, type xviii, alpha 1, FLT1 - fms-related tyrosine kinase 1, AKAP12 - a kinase (prka) anchor protein 12, PLVAP - plasmalemma vesicle associated protein, PTPRM - protein tyrosine ph…
GO:0040012	regulation of locomotion	1.24e-21	9.42e-18	4.24	15070	892	231	58	[IFITM1 - interferon induced transmembrane protein 1, EMP2 - epithelial membrane protein 2, AKT3 - v-akt murine thymoma viral oncogene homolog 3, MMRN2 - multimerin 2, TJP1 - tight junction protein 1, COL18A1 - collagen, type xviii, alpha 1, FLT1 - fms-related tyrosine kinase 1, AKAP12 - a kinase (prka) anchor protein 12, PLVAP - plasmalemma vesicle associated protein, PTPRM - protein tyrosine ph…
GO:2000145	regulation of cell motility	1.67e-21	8.46e-18	4.38	15070	835	231	56	[IFITM1 - interferon induced transmembrane protein 1, EMP2 - epithelial membrane protein 2, AKT3 - v-akt murine thymoma viral oncogene homolog 3, MMRN2 - multimerin 2, TJP1 - tight junction protein 1, COL18A1 - collagen, type xviii, alpha 1, FLT1 - fms-related tyrosine kinase 1, AKAP12 - a kinase (prka) anchor protein 12, PLVAP - plasmalemma vesicle associated protein, PTPRM - protein tyrosine ph…
GO:0051270	regulation of cellular component movement	1.13e-20	4.29e-17	4.13	15070	901	231	57	[IFITM1 - interferon induced transmembrane protein 1, EMP2 - epithelial membrane protein 2, AKT3 - v-akt murine thymoma viral oncogene homolog 3, MMRN2 - multimerin 2, TJP1 - tight junction protein 1, COL18A1 - collagen, type xviii, alpha 1, FLT1 - fms-related tyrosine kinase 1, AKAP12 - a kinase (prka) anchor protein 12, PLVAP - plasmalemma vesicle associated protein, PTPRM - protein tyrosine ph…
GO:0001525	angiogenesis	1.62e-20	4.92e-17	8.32	15070	251	231	32	[TEK - tek tyrosine kinase, endothelial, EFNA1 - ephrin-a1, COL18A1 - collagen, type xviii, alpha 1, EGFL7 - egf-like-domain, multiple 7, ACVRL1 - activin a receptor type ii-like 1, ROBO4 - roundabout, axon guidance receptor, homolog 4 (drosophila), NRP1 - neuropilin 1, KDR - kinase insert domain receptor (a type iii receptor tyrosine kinase), DLL4 - delta-like 4 (drosophila), EPAS1 - endothelial…
GO:0007155	cell adhesion	1.39e-19	3.52e-16	4.38	15070	759	231	51	[EMP2 - epithelial membrane protein 2, DST - dystonin, ITGA10 - integrin, alpha 10, COL18A1 - collagen, type xviii, alpha 1, EGFL7 - egf-like-domain, multiple 7, MMRN1 - multimerin 1, PTPRM - protein tyrosine phosphatase, receptor type, m, PODXL - podocalyxin-like, PDLIM1 - pdz and lim domain 1, HES1 - hairy and enhancer of split 1, (drosophila), PKP4 - plakophilin 4, NRP1 - neuropilin 1, GPR56 -…
GO:0022610	biological adhesion	1.85e-19	4.01e-16	4.35	15070	764	231	51	[EMP2 - epithelial membrane protein 2, DST - dystonin, ITGA10 - integrin, alpha 10, COL18A1 - collagen, type xviii, alpha 1, EGFL7 - egf-like-domain, multiple 7, MMRN1 - multimerin 1, PTPRM - protein tyrosine phosphatase, receptor type, m, PODXL - podocalyxin-like, PDLIM1 - pdz and lim domain 1, HES1 - hairy and enhancer of split 1, (drosophila), PKP4 - plakophilin 4, NRP1 - neuropilin 1, GPR56 -…
GO:0009653	anatomical structure morphogenesis	3.55e-18	6.75e-15	3.43	15070	1159	231	61	[NCKAP1 - nck-associated protein 1, COL18A1 - collagen, type xviii, alpha 1, FLT1 - fms-related tyrosine kinase 1, ZEB1 - zinc finger e-box binding homeobox 1, HES1 - hairy and enhancer of split 1, (drosophila), WWTR1 - ww domain containing transcription regulator 1, NRP1 - neuropilin 1, KDR - kinase insert domain receptor (a type iii receptor tyrosine kinase), SHANK3 - sh3 and multiple ankyrin r…
GO:0048646	anatomical structure formation involved in morphogenesis	4.71e-17	7.95e-14	4.53	15070	619	231	43	[TEK - tek tyrosine kinase, endothelial, EFNA1 - ephrin-a1, ADAMTS1 - adam metallopeptidase with thrombospondin type 1 motif, 1, JAM2 - junctional adhesion molecule 2, COL18A1 - collagen, type xviii, alpha 1, EGFL7 - egf-like-domain, multiple 7, ACVRL1 - activin a receptor type ii-like 1, GPR126 - g protein-coupled receptor 126, PTPRM - protein tyrosine phosphatase, receptor type, m, ROBO4 - roun…
GO:0042127	regulation of cell proliferation	8.61e-17	1.31e-13	3.05	15070	1391	231	65	[IFITM1 - interferon induced transmembrane protein 1, EMP2 - epithelial membrane protein 2, AKT3 - v-akt murine thymoma viral oncogene homolog 3, COL18A1 - collagen, type xviii, alpha 1, FLT1 - fms-related tyrosine kinase 1, ZEB1 - zinc finger e-box binding homeobox 1, EGFL7 - egf-like-domain, multiple 7, LIFR - leukemia inhibitory factor receptor alpha, PTPRM - protein tyrosine phosphatase, rece…
GO:0032502	developmental process	3.85e-15	5.32e-12	1.89	15070	4117	231	119	[A2M - alpha-2-macroglobulin, COL18A1 - collagen, type xviii, alpha 1, FLT1 - fms-related tyrosine kinase 1, ZEB1 - zinc finger e-box binding homeobox 1, PODXL - podocalyxin-like, HES1 - hairy and enhancer of split 1, (drosophila), WWTR1 - ww domain containing transcription regulator 1, NRP1 - neuropilin 1, EPAS1 - endothelial pas domain protein 1, FLNB - filamin b, beta, RDX - radixin, SPARC - s…
GO:0048869	cellular developmental process	8.52e-15	1.08e-11	2.36	15070	2270	231	82	[A2M - alpha-2-macroglobulin, NCKAP1 - nck-associated protein 1, TJP1 - tight junction protein 1, COL18A1 - collagen, type xviii, alpha 1, FLT1 - fms-related tyrosine kinase 1, EGFL7 - egf-like-domain, multiple 7, PODXL - podocalyxin-like, HES1 - hairy and enhancer of split 1, (drosophila), WWTR1 - ww domain containing transcription regulator 1, KDR - kinase insert domain receptor (a type iii rec…
GO:0048514	blood vessel morphogenesis	3.29e-14	3.85e-11	13.56	15070	77	231	16	[GPR116 - g protein-coupled receptor 116, ID1 - inhibitor of dna binding 1, dominant negative helix-loop-helix protein, FOXC1 - forkhead box c1, FLT1 - fms-related tyrosine kinase 1, ACVRL1 - activin a receptor type ii-like 1, HES1 - hairy and enhancer of split 1, (drosophila), SOS1 - son of sevenless homolog 1 (drosophila), NRP1 - neuropilin 1, NR2F2 - nuclear receptor subfamily 2, group f, memb…
GO:0008285	negative regulation of cell proliferation	6.82e-14	7.4e-11	4.15	15070	598	231	38	[IFITM1 - interferon induced transmembrane protein 1, LIMS2 - lim and senescent cell antigen-like domains 2, ADAMTS1 - adam metallopeptidase with thrombospondin type 1 motif, 1, COL18A1 - collagen, type xviii, alpha 1, ZEB1 - zinc finger e-box binding homeobox 1, FLT1 - fms-related tyrosine kinase 1, ACVRL1 - activin a receptor type ii-like 1, ITGA1 - integrin, alpha 1, PTPRM - protein tyrosine p…
GO:0007165	signal transduction	1.51e-13	1.53e-10	1.91	15070	3654	231	107	[IFITM1 - interferon induced transmembrane protein 1, MCF2L - mcf.2 cell line derived transforming sequence-like, DST - dystonin, ITGA10 - integrin, alpha 10, FLT1 - fms-related tyrosine kinase 1, ZEB1 - zinc finger e-box binding homeobox 1, AKAP12 - a kinase (prka) anchor protein 12, LIFR - leukemia inhibitory factor receptor alpha, HES1 - hairy and enhancer of split 1, (drosophila), WWTR1 - ww …
GO:0016477	cell migration	4.28e-13	4.06e-10	3.65	15070	733	231	41	[TEK - tek tyrosine kinase, endothelial, EMP2 - epithelial membrane protein 2, EFNA1 - ephrin-a1, NCKAP1 - nck-associated protein 1, MMRN2 - multimerin 2, JAM2 - junctional adhesion molecule 2, FLT1 - fms-related tyrosine kinase 1, ACVRL1 - activin a receptor type ii-like 1, NEDD9 - neural precursor cell expressed, developmentally down-regulated 9, ITGA1 - integrin, alpha 1, PDLIM1 - pdz and lim …
GO:0040017	positive regulation of locomotion	7.41e-13	6.62e-10	4.27	15070	520	231	34	[TEK - tek tyrosine kinase, endothelial, AKT3 - v-akt murine thymoma viral oncogene homolog 3, ADAMTS1 - adam metallopeptidase with thrombospondin type 1 motif, 1, JAM2 - junctional adhesion molecule 2, TJP1 - tight junction protein 1, COL18A1 - collagen, type xviii, alpha 1, FLT1 - fms-related tyrosine kinase 1, PLVAP - plasmalemma vesicle associated protein, AKAP12 - a kinase (prka) anchor prot…
GO:2000147	positive regulation of cell motility	9.27e-13	7.82e-10	4.36	15070	494	231	33	[TEK - tek tyrosine kinase, endothelial, AKT3 - v-akt murine thymoma viral oncogene homolog 3, ADAMTS1 - adam metallopeptidase with thrombospondin type 1 motif, 1, JAM2 - junctional adhesion molecule 2, TJP1 - tight junction protein 1, COL18A1 - collagen, type xviii, alpha 1, FLT1 - fms-related tyrosine kinase 1, PLVAP - plasmalemma vesicle associated protein, AKAP12 - a kinase (prka) anchor prot…
GO:0030335	positive regulation of cell migration	1.79e-12	1.43e-09	4.39	15070	476	231	32	[TEK - tek tyrosine kinase, endothelial, AKT3 - v-akt murine thymoma viral oncogene homolog 3, ADAMTS1 - adam metallopeptidase with thrombospondin type 1 motif, 1, JAM2 - junctional adhesion molecule 2, TJP1 - tight junction protein 1, COL18A1 - collagen, type xviii, alpha 1, FLT1 - fms-related tyrosine kinase 1, PLVAP - plasmalemma vesicle associated protein, AKAP12 - a kinase (prka) anchor prot…
GO:0051272	positive regulation of cellular component movement	1.89e-12	1.44e-09	4.25	15070	507	231	33	[TEK - tek tyrosine kinase, endothelial, AKT3 - v-akt murine thymoma viral oncogene homolog 3, ADAMTS1 - adam metallopeptidase with thrombospondin type 1 motif, 1, JAM2 - junctional adhesion molecule 2, TJP1 - tight junction protein 1, COL18A1 - collagen, type xviii, alpha 1, FLT1 - fms-related tyrosine kinase 1, PLVAP - plasmalemma vesicle associated protein, AKAP12 - a kinase (prka) anchor prot…
GO:0048870	cell motility	2.81e-12	2.03e-09	3.37	15070	812	231	42	[TEK - tek tyrosine kinase, endothelial, EFNA1 - ephrin-a1, EMP2 - epithelial membrane protein 2, DST - dystonin, NCKAP1 - nck-associated protein 1, MMRN2 - multimerin 2, JAM2 - junctional adhesion molecule 2, FLT1 - fms-related tyrosine kinase 1, ACVRL1 - activin a receptor type ii-like 1, NEDD9 - neural precursor cell expressed, developmentally down-regulated 9, ITGA1 - integrin, alpha 1, PDLIM…
GO:0007167	enzyme linked receptor protein signaling pathway	2.84e-12	1.96e-09	3.86	15070	609	231	36	[TEK - tek tyrosine kinase, endothelial, EFNA1 - ephrin-a1, NCKAP1 - nck-associated protein 1, FLT1 - fms-related tyrosine kinase 1, ACVRL1 - activin a receptor type ii-like 1, NEDD9 - neural precursor cell expressed, developmentally down-regulated 9, LIFR - leukemia inhibitory factor receptor alpha, PLAT - plasminogen activator, tissue, GRB10 - growth factor receptor-bound protein 10, CRIM1 - cy…
GO:0030155	regulation of cell adhesion	3.32e-12	2.19e-09	3.74	15070	645	231	37	[TEK - tek tyrosine kinase, endothelial, EMP2 - epithelial membrane protein 2, EFNA1 - ephrin-a1, LIMS2 - lim and senescent cell antigen-like domains 2, JAM2 - junctional adhesion molecule 2, TJP1 - tight junction protein 1, ACVRL1 - activin a receptor type ii-like 1, UTRN - utrophin, NEDD9 - neural precursor cell expressed, developmentally down-regulated 9, PODXL - podocalyxin-like, LIMCH1 - lim…
GO:0006928	movement of cell or subcellular component	4.12e-12	2.61e-09	2.83	15070	1199	231	52	[DST - dystonin, EMP2 - epithelial membrane protein 2, NCKAP1 - nck-associated protein 1, MMRN2 - multimerin 2, FLT1 - fms-related tyrosine kinase 1, PTPRM - protein tyrosine phosphatase, receptor type, m, PODXL - podocalyxin-like, PDLIM1 - pdz and lim domain 1, HES1 - hairy and enhancer of split 1, (drosophila), PIK3R3 - phosphoinositide-3-kinase, regulatory subunit 3 (gamma), NRP1 - neuropilin …
GO:0045765	regulation of angiogenesis	4.64e-12	2.82e-09	5.76	15070	272	231	24	[TEK - tek tyrosine kinase, endothelial, EMP2 - epithelial membrane protein 2, EFNA1 - ephrin-a1, AKT3 - v-akt murine thymoma viral oncogene homolog 3, ID1 - inhibitor of dna binding 1, dominant negative helix-loop-helix protein, FOXC1 - forkhead box c1, ADAMTS1 - adam metallopeptidase with thrombospondin type 1 motif, 1, MMRN2 - multimerin 2, ECSCR - endothelial cell surface expressed chemotaxis…
GO:1901342	regulation of vasculature development	6.19e-12	3.62e-09	5.42	15070	301	231	25	[EFNA1 - ephrin-a1, EMP2 - epithelial membrane protein 2, TEK - tek tyrosine kinase, endothelial, AKT3 - v-akt murine thymoma viral oncogene homolog 3, MMRN2 - multimerin 2, ADAMTS1 - adam metallopeptidase with thrombospondin type 1 motif, 1, TJP1 - tight junction protein 1, FLT1 - fms-related tyrosine kinase 1, ACVRL1 - activin a receptor type ii-like 1, PTPRM - protein tyrosine phosphatase, rec…
GO:0043534	blood vessel endothelial cell migration	9.15e-12	5.15e-09	22.5	15070	29	231	10	[NRP1 - neuropilin 1, KDR - kinase insert domain receptor (a type iii receptor tyrosine kinase), PIK3R3 - phosphoinositide-3-kinase, regulatory subunit 3 (gamma), EMP2 - epithelial membrane protein 2, CDH5 - cadherin 5, type 2 (vascular endothelium), ID1 - inhibitor of dna binding 1, dominant negative helix-loop-helix protein, SOX18 - sry (sex determining region y)-box 18, MMRN2 - multimerin 2, C…
GO:0007166	cell surface receptor signaling pathway	1.23e-11	6.67e-09	2.31	15070	1924	231	68	[IFITM1 - interferon induced transmembrane protein 1, DST - dystonin, NCKAP1 - nck-associated protein 1, ITGA10 - integrin, alpha 10, IFI27 - interferon, alpha-inducible protein 27, ZEB1 - zinc finger e-box binding homeobox 1, FLT1 - fms-related tyrosine kinase 1, PLVAP - plasmalemma vesicle associated protein, LIFR - leukemia inhibitory factor receptor alpha, HES1 - hairy and enhancer of split 1…
GO:0040011	locomotion	1.62e-11	8.48e-09	3.14	15070	894	231	43	[TEK - tek tyrosine kinase, endothelial, EFNA1 - ephrin-a1, EMP2 - epithelial membrane protein 2, DST - dystonin, NCKAP1 - nck-associated protein 1, MMRN2 - multimerin 2, JAM2 - junctional adhesion molecule 2, FLT1 - fms-related tyrosine kinase 1, ACVRL1 - activin a receptor type ii-like 1, NEDD9 - neural precursor cell expressed, developmentally down-regulated 9, ITGA1 - integrin, alpha 1, PDLIM…
GO:0035239	tube morphogenesis	1.64e-11	8.31e-09	6.01	15070	239	231	22	[GPR116 - g protein-coupled receptor 116, ID1 - inhibitor of dna binding 1, dominant negative helix-loop-helix protein, FOXC1 - forkhead box c1, ZEB1 - zinc finger e-box binding homeobox 1, FLT1 - fms-related tyrosine kinase 1, ACVRL1 - activin a receptor type ii-like 1, TGFBR2 - transforming growth factor, beta receptor ii (70/80kda), HES1 - hairy and enhancer of split 1, (drosophila), SOS1 - so…
GO:0045785	positive regulation of cell adhesion	4.05e-11	1.99e-08	4.59	15070	384	231	27	[EMP2 - epithelial membrane protein 2, TEK - tek tyrosine kinase, endothelial, LIMS2 - lim and senescent cell antigen-like domains 2, TJP1 - tight junction protein 1, UTRN - utrophin, NEDD9 - neural precursor cell expressed, developmentally down-regulated 9, PODXL - podocalyxin-like, HES1 - hairy and enhancer of split 1, (drosophila), KDR - kinase insert domain receptor (a type iii receptor tyros…
GO:0048513	animal organ development	7.05e-11	3.35e-08	2.81	15070	1091	231	47	[CRIP2 - cysteine-rich protein 2, TEK - tek tyrosine kinase, endothelial, NNMT - nicotinamide n-methyltransferase, ADAMTS1 - adam metallopeptidase with thrombospondin type 1 motif, 1, ZEB1 - zinc finger e-box binding homeobox 1, ACVRL1 - activin a receptor type ii-like 1, UTRN - utrophin, CYP26B1 - cytochrome p450, family 26, subfamily b, polypeptide 1, PDLIM1 - pdz and lim domain 1, NFIB - nucle…
GO:0048523	negative regulation of cellular process	2.41e-10	1.11e-07	1.7	15070	4140	231	108	[IFITM1 - interferon induced transmembrane protein 1, A2M - alpha-2-macroglobulin, CAMSAP2 - calmodulin regulated spectrin-associated protein family, member 2, COL18A1 - collagen, type xviii, alpha 1, FLT1 - fms-related tyrosine kinase 1, ZEB1 - zinc finger e-box binding homeobox 1, PODXL - podocalyxin-like, HES1 - hairy and enhancer of split 1, (drosophila), WWTR1 - ww domain containing transcri…
GO:0051239	regulation of multicellular organismal process	2.61e-10	1.17e-07	1.95	15070	2747	231	82	[IFITM1 - interferon induced transmembrane protein 1, EMP2 - epithelial membrane protein 2, AKT3 - v-akt murine thymoma viral oncogene homolog 3, MMRN2 - multimerin 2, CAMSAP2 - calmodulin regulated spectrin-associated protein family, member 2, TJP1 - tight junction protein 1, ZEB1 - zinc finger e-box binding homeobox 1, FLT1 - fms-related tyrosine kinase 1, AKAP12 - a kinase (prka) anchor protei…
GO:0048856	anatomical structure development	3.03e-10	1.31e-07	1.94	15070	2755	231	82	[NNMT - nicotinamide n-methyltransferase, NCKAP1 - nck-associated protein 1, TJP1 - tight junction protein 1, FLT1 - fms-related tyrosine kinase 1, ZEB1 - zinc finger e-box binding homeobox 1, EGFL7 - egf-like-domain, multiple 7, UTRN - utrophin, PDLIM1 - pdz and lim domain 1, PODXL - podocalyxin-like, HES1 - hairy and enhancer of split 1, (drosophila), WWTR1 - ww domain containing transcription …
GO:0010632	regulation of epithelial cell migration	5.2e-10	2.19e-07	5.93	15070	209	231	19	[TEK - tek tyrosine kinase, endothelial, EMP2 - epithelial membrane protein 2, EFNA1 - ephrin-a1, AKT3 - v-akt murine thymoma viral oncogene homolog 3, MMRN2 - multimerin 2, ACVRL1 - activin a receptor type ii-like 1, TGFBR2 - transforming growth factor, beta receptor ii (70/80kda), PTPRM - protein tyrosine phosphatase, receptor type, m, NR2F2 - nuclear receptor subfamily 2, group f, member 2, NR…
GO:0001936	regulation of endothelial cell proliferation	5.54e-10	2.28e-07	8.02	15070	122	231	15	[TEK - tek tyrosine kinase, endothelial, AKT3 - v-akt murine thymoma viral oncogene homolog 3, FLT1 - fms-related tyrosine kinase 1, CAV2 - caveolin 2, ACVRL1 - activin a receptor type ii-like 1, EGFL7 - egf-like-domain, multiple 7, CAV1 - caveolin 1, caveolae protein, 22kda, PTPRM - protein tyrosine phosphatase, receptor type, m, NRP1 - neuropilin 1, KDR - kinase insert domain receptor (a type i…
GO:0048518	positive regulation of biological process	6.55e-10	2.62e-07	1.56	15070	5265	231	126	[IFITM1 - interferon induced transmembrane protein 1, MCF2L - mcf.2 cell line derived transforming sequence-like, EMP2 - epithelial membrane protein 2, COL18A1 - collagen, type xviii, alpha 1, FLT1 - fms-related tyrosine kinase 1, ZEB1 - zinc finger e-box binding homeobox 1, AKAP12 - a kinase (prka) anchor protein 12, LIFR - leukemia inhibitory factor receptor alpha, PODXL - podocalyxin-like, PKP…
GO:0030154	cell differentiation	6.58e-10	2.56e-07	2.36	15070	1551	231	56	[A2M - alpha-2-macroglobulin, FLT1 - fms-related tyrosine kinase 1, EGFL7 - egf-like-domain, multiple 7, WWTR1 - ww domain containing transcription regulator 1, HES1 - hairy and enhancer of split 1, (drosophila), KDR - kinase insert domain receptor (a type iii receptor tyrosine kinase), SHANK3 - sh3 and multiple ankyrin repeat domains 3, EPAS1 - endothelial pas domain protein 1, ITM2A - integral …
GO:0065007	biological regulation	7.9e-10	3e-07	1.27	15070	9897	231	193	[EMP2 - epithelial membrane protein 2, A2M - alpha-2-macroglobulin, DST - dystonin, AKAP12 - a kinase (prka) anchor protein 12, LIFR - leukemia inhibitory factor receptor alpha, MMRN1 - multimerin 1, PODXL - podocalyxin-like, HES1 - hairy and enhancer of split 1, (drosophila), CP - ceruloplasmin (ferroxidase), NRP1 - neuropilin 1, EPAS1 - endothelial pas domain protein 1, RDX - radixin, SPARC - s…
GO:0050789	regulation of biological process	8.13e-10	3.01e-07	1.3	15070	9352	231	186	[IFITM1 - interferon induced transmembrane protein 1, MCF2L - mcf.2 cell line derived transforming sequence-like, DST - dystonin, A2M - alpha-2-macroglobulin, EMP2 - epithelial membrane protein 2, ITGA10 - integrin, alpha 10, CAMSAP2 - calmodulin regulated spectrin-associated protein family, member 2, COL18A1 - collagen, type xviii, alpha 1, FLT1 - fms-related tyrosine kinase 1, ZEB1 - zinc finge…
GO:0010594	regulation of endothelial cell migration	1.01e-09	3.64e-07	7.05	15070	148	231	16	[EMP2 - epithelial membrane protein 2, EFNA1 - ephrin-a1, TEK - tek tyrosine kinase, endothelial, AKT3 - v-akt murine thymoma viral oncogene homolog 3, MMRN2 - multimerin 2, ACVRL1 - activin a receptor type ii-like 1, PTPRM - protein tyrosine phosphatase, receptor type, m, NR2F2 - nuclear receptor subfamily 2, group f, member 2, NRP1 - neuropilin 1, KDR - kinase insert domain receptor (a type iii…
GO:0050678	regulation of epithelial cell proliferation	1.24e-09	4.37e-07	4.8	15070	299	231	22	[TEK - tek tyrosine kinase, endothelial, AKT3 - v-akt murine thymoma viral oncogene homolog 3, ID1 - inhibitor of dna binding 1, dominant negative helix-loop-helix protein, LIMS2 - lim and senescent cell antigen-like domains 2, FLT1 - fms-related tyrosine kinase 1, ACVRL1 - activin a receptor type ii-like 1, EGFL7 - egf-like-domain, multiple 7, CAV2 - caveolin 2, CAV1 - caveolin 1, caveolae prote…
GO:0050793	regulation of developmental process	1.37e-09	4.73e-07	2.03	15070	2286	231	71	[IFITM1 - interferon induced transmembrane protein 1, EMP2 - epithelial membrane protein 2, AKT3 - v-akt murine thymoma viral oncogene homolog 3, MMRN2 - multimerin 2, CAMSAP2 - calmodulin regulated spectrin-associated protein family, member 2, TJP1 - tight junction protein 1, FLT1 - fms-related tyrosine kinase 1, ZEB1 - zinc finger e-box binding homeobox 1, PTPRM - protein tyrosine phosphatase, …
GO:2000026	regulation of multicellular organismal development	1.39e-09	4.68e-07	2.2	15070	1810	231	61	[EMP2 - epithelial membrane protein 2, AKT3 - v-akt murine thymoma viral oncogene homolog 3, MMRN2 - multimerin 2, CAMSAP2 - calmodulin regulated spectrin-associated protein family, member 2, TJP1 - tight junction protein 1, FLT1 - fms-related tyrosine kinase 1, ZEB1 - zinc finger e-box binding homeobox 1, PTPRM - protein tyrosine phosphatase, receptor type, m, KIAA1109 - kiaa1109, WWTR1 - ww dom…
GO:0030198	extracellular matrix organization	1.4e-09	4.63e-07	4.77	15070	301	231	22	[A2M - alpha-2-macroglobulin, COL8A1 - collagen, type viii, alpha 1, FOXC1 - forkhead box c1, ITGA10 - integrin, alpha 10, ADAMTS1 - adam metallopeptidase with thrombospondin type 1 motif, 1, JAM2 - junctional adhesion molecule 2, COL18A1 - collagen, type xviii, alpha 1, CAV2 - caveolin 2, CAV1 - caveolin 1, caveolae protein, 22kda, ITGA1 - integrin, alpha 1, HSPG2 - heparan sulfate proteoglycan …
GO:0032879	regulation of localization	1.94e-09	6.27e-07	1.98	15070	2403	231	73	[IFITM1 - interferon induced transmembrane protein 1, EMP2 - epithelial membrane protein 2, AKT3 - v-akt murine thymoma viral oncogene homolog 3, MMRN2 - multimerin 2, IFI27 - interferon, alpha-inducible protein 27, TJP1 - tight junction protein 1, COL18A1 - collagen, type xviii, alpha 1, FLT1 - fms-related tyrosine kinase 1, PLVAP - plasmalemma vesicle associated protein, AKAP12 - a kinase (prka…
GO:0043062	extracellular structure organization	2.2e-09	6.95e-07	4.45	15070	337	231	23	[A2M - alpha-2-macroglobulin, COL8A1 - collagen, type viii, alpha 1, FOXC1 - forkhead box c1, ITGA10 - integrin, alpha 10, ADAMTS1 - adam metallopeptidase with thrombospondin type 1 motif, 1, JAM2 - junctional adhesion molecule 2, COL18A1 - collagen, type xviii, alpha 1, CAV2 - caveolin 2, CAV1 - caveolin 1, caveolae protein, 22kda, ITGA1 - integrin, alpha 1, HSPG2 - heparan sulfate proteoglycan …
GO:0050680	negative regulation of epithelial cell proliferation	2.41e-09	7.48e-07	7.94	15070	115	231	14	[LIMS2 - lim and senescent cell antigen-like domains 2, FLT1 - fms-related tyrosine kinase 1, ACVRL1 - activin a receptor type ii-like 1, CAV2 - caveolin 2, CAV1 - caveolin 1, caveolae protein, 22kda, PTPRM - protein tyrosine phosphatase, receptor type, m, TGFBR3 - transforming growth factor, beta receptor iii, NFIB - nuclear factor i/b, NR2F2 - nuclear receptor subfamily 2, group f, member 2, DL…
GO:0008284	positive regulation of cell proliferation	2.8e-09	8.51e-07	3.01	15070	780	231	36	[CRIP2 - cysteine-rich protein 2, TEK - tek tyrosine kinase, endothelial, EMP2 - epithelial membrane protein 2, AKT3 - v-akt murine thymoma viral oncogene homolog 3, ADAMTS1 - adam metallopeptidase with thrombospondin type 1 motif, 1, COL18A1 - collagen, type xviii, alpha 1, FLT1 - fms-related tyrosine kinase 1, ACVRL1 - activin a receptor type ii-like 1, EGFL7 - egf-like-domain, multiple 7, LIFR…
GO:0001937	negative regulation of endothelial cell proliferation	3.42e-09	1.02e-06	15.87	15070	37	231	9	[NR2F2 - nuclear receptor subfamily 2, group f, member 2, DLL4 - delta-like 4 (drosophila), GJA1 - gap junction protein, alpha 1, 43kda, SPARC - secreted protein, acidic, cysteine-rich (osteonectin), FLT1 - fms-related tyrosine kinase 1, CAV2 - caveolin 2, ACVRL1 - activin a receptor type ii-like 1, CAV1 - caveolin 1, caveolae protein, 22kda, PTPRM - protein tyrosine phosphatase, receptor type, m]
GO:0032501	multicellular organismal process	3.68e-09	1.07e-06	1.92	15070	2589	231	76	[IFITM1 - interferon induced transmembrane protein 1, EMP2 - epithelial membrane protein 2, TIMP3 - timp metallopeptidase inhibitor 3, COL18A1 - collagen, type xviii, alpha 1, ZEB1 - zinc finger e-box binding homeobox 1, FLT1 - fms-related tyrosine kinase 1, AKAP12 - a kinase (prka) anchor protein 12, UTRN - utrophin, MMRN1 - multimerin 1, ABCG2 - atp-binding cassette, sub-family g (white), membe…
GO:0031589	cell-substrate adhesion	5.7e-09	1.63e-06	6.8	15070	144	231	15	[EMP2 - epithelial membrane protein 2, EFNA1 - ephrin-a1, TEK - tek tyrosine kinase, endothelial, ID1 - inhibitor of dna binding 1, dominant negative helix-loop-helix protein, ITGA10 - integrin, alpha 10, FERMT2 - fermitin family member 2, ITGA1 - integrin, alpha 1, NRP1 - neuropilin 1, VWF - von willebrand factor, VCAM1 - vascular cell adhesion molecule 1, CD34 - cd34 molecule, SMAD6 - smad fami…
GO:0048519	negative regulation of biological process	9.14e-09	2.57e-06	1.58	15070	4625	231	112	[IFITM1 - interferon induced transmembrane protein 1, A2M - alpha-2-macroglobulin, CAMSAP2 - calmodulin regulated spectrin-associated protein family, member 2, COL18A1 - collagen, type xviii, alpha 1, FLT1 - fms-related tyrosine kinase 1, ZEB1 - zinc finger e-box binding homeobox 1, PODXL - podocalyxin-like, HES1 - hairy and enhancer of split 1, (drosophila), WWTR1 - ww domain containing transcri…
GO:0048729	tissue morphogenesis	1.09e-08	3.02e-06	4.46	15070	307	231	21	[LUZP1 - leucine zipper protein 1, FOXC1 - forkhead box c1, TGM2 - transglutaminase 2, ACVRL1 - activin a receptor type ii-like 1, TGFBR2 - transforming growth factor, beta receptor ii (70/80kda), TGFBR3 - transforming growth factor, beta receptor iii, HES1 - hairy and enhancer of split 1, (drosophila), SOS1 - son of sevenless homolog 1 (drosophila), NRP1 - neuropilin 1, KDR - kinase insert domai…
GO:0051093	negative regulation of developmental process	1.11e-08	3e-06	2.86	15070	822	231	36	[TEK - tek tyrosine kinase, endothelial, EFNA1 - ephrin-a1, AKT3 - v-akt murine thymoma viral oncogene homolog 3, LIMS2 - lim and senescent cell antigen-like domains 2, MMRN2 - multimerin 2, ADAMTS1 - adam metallopeptidase with thrombospondin type 1 motif, 1, JAM2 - junctional adhesion molecule 2, ZEB1 - zinc finger e-box binding homeobox 1, ACVRL1 - activin a receptor type ii-like 1, PTPRM - pro…
GO:0048522	positive regulation of cellular process	1.16e-08	3.1e-06	1.57	15070	4702	231	113	[IFITM1 - interferon induced transmembrane protein 1, MCF2L - mcf.2 cell line derived transforming sequence-like, EMP2 - epithelial membrane protein 2, COL18A1 - collagen, type xviii, alpha 1, FLT1 - fms-related tyrosine kinase 1, ZEB1 - zinc finger e-box binding homeobox 1, AKAP12 - a kinase (prka) anchor protein 12, LIFR - leukemia inhibitory factor receptor alpha, PODXL - podocalyxin-like, PKP…
GO:0003013	circulatory system process	1.37e-08	3.59e-06	5.9	15070	177	231	16	[TEK - tek tyrosine kinase, endothelial, FOXC1 - forkhead box c1, ACVRL1 - activin a receptor type ii-like 1, CAV1 - caveolin 1, caveolae protein, 22kda, AKAP12 - a kinase (prka) anchor protein 12, ITGA1 - integrin, alpha 1, CLDN5 - claudin 5, PTPRM - protein tyrosine phosphatase, receptor type, m, WWTR1 - ww domain containing transcription regulator 1, DLL4 - delta-like 4 (drosophila), CDH5 - ca…
GO:0050794	regulation of cellular process	1.59e-08	4.1e-06	1.3	15070	8782	231	175	[IFITM1 - interferon induced transmembrane protein 1, MCF2L - mcf.2 cell line derived transforming sequence-like, DST - dystonin, A2M - alpha-2-macroglobulin, EMP2 - epithelial membrane protein 2, ITGA10 - integrin, alpha 10, CAMSAP2 - calmodulin regulated spectrin-associated protein family, member 2, COL18A1 - collagen, type xviii, alpha 1, FLT1 - fms-related tyrosine kinase 1, ZEB1 - zinc finge…
GO:0001570	vasculogenesis	1.62e-08	4.09e-06	11.25	15070	58	231	10	[KDR - kinase insert domain receptor (a type iii receptor tyrosine kinase), ACKR3 - atypical chemokine receptor 3, SOX18 - sry (sex determining region y)-box 18, HEG1 - heart development protein with egf-like domains 1, EGFL7 - egf-like-domain, multiple 7, CAV1 - caveolin 1, caveolae protein, 22kda, TGFBR2 - transforming growth factor, beta receptor ii (70/80kda), RASIP1 - ras interacting protein…
GO:0022603	regulation of anatomical structure morphogenesis	2.67e-08	6.66e-06	2.62	15070	971	231	39	[TEK - tek tyrosine kinase, endothelial, EFNA1 - ephrin-a1, EMP2 - epithelial membrane protein 2, AKT3 - v-akt murine thymoma viral oncogene homolog 3, LIMS2 - lim and senescent cell antigen-like domains 2, MMRN2 - multimerin 2, ADAMTS1 - adam metallopeptidase with thrombospondin type 1 motif, 1, TJP1 - tight junction protein 1, FLT1 - fms-related tyrosine kinase 1, ACVRL1 - activin a receptor ty…
GO:0043542	endothelial cell migration	2.68e-08	6.57e-06	10.69	15070	61	231	10	[NRP1 - neuropilin 1, KDR - kinase insert domain receptor (a type iii receptor tyrosine kinase), PIK3R3 - phosphoinositide-3-kinase, regulatory subunit 3 (gamma), EMP2 - epithelial membrane protein 2, CDH5 - cadherin 5, type 2 (vascular endothelium), ID1 - inhibitor of dna binding 1, dominant negative helix-loop-helix protein, SOX18 - sry (sex determining region y)-box 18, MMRN2 - multimerin 2, C…
GO:0048583	regulation of response to stimulus	3.65e-08	8.8e-06	1.67	15070	3641	231	93	[IFITM1 - interferon induced transmembrane protein 1, EMP2 - epithelial membrane protein 2, A2M - alpha-2-macroglobulin, MCF2L - mcf.2 cell line derived transforming sequence-like, AKT3 - v-akt murine thymoma viral oncogene homolog 3, NCKAP1 - nck-associated protein 1, MMRN2 - multimerin 2, TIMP3 - timp metallopeptidase inhibitor 3, CFI - complement factor i, ZEB1 - zinc finger e-box binding home…
GO:0051271	negative regulation of cellular component movement	5.72e-08	1.36e-05	4.46	15070	278	231	19	[IFITM1 - interferon induced transmembrane protein 1, MMRN2 - multimerin 2, ACVRL1 - activin a receptor type ii-like 1, HYAL2 - hyaluronoglucosaminidase 2, CLDN5 - claudin 5, IGFBP3 - insulin-like growth factor binding protein 3, PTPRM - protein tyrosine phosphatase, receptor type, m, TGFBR3 - transforming growth factor, beta receptor iii, LIMCH1 - lim and calponin homology domains 1, NR2F2 - nuc…
GO:0048844	artery morphogenesis	5.8e-08	1.36e-05	11.74	15070	50	231	9	[HES1 - hairy and enhancer of split 1, (drosophila), NRP1 - neuropilin 1, DLL4 - delta-like 4 (drosophila), GPR116 - g protein-coupled receptor 116, FOXC1 - forkhead box c1, ACVRL1 - activin a receptor type ii-like 1, BMPR2 - bone morphogenetic protein receptor, type ii (serine/threonine kinase), SMAD7 - smad family member 7, ENG - endoglin]
GO:0001569	branching involved in blood vessel morphogenesis	6.9e-08	1.59e-05	18.27	15070	25	231	7	[NRP1 - neuropilin 1, KDR - kinase insert domain receptor (a type iii receptor tyrosine kinase), DLL4 - delta-like 4 (drosophila), EDN1 - endothelin 1, COL4A1 - collagen, type iv, alpha 1, TGFBR2 - transforming growth factor, beta receptor ii (70/80kda), ENG - endoglin]
GO:0051241	negative regulation of multicellular organismal process	6.92e-08	1.57e-05	2.49	15070	1048	231	40	[TEK - tek tyrosine kinase, endothelial, EFNA1 - ephrin-a1, LIMS2 - lim and senescent cell antigen-like domains 2, MMRN2 - multimerin 2, ADAMTS1 - adam metallopeptidase with thrombospondin type 1 motif, 1, JAM2 - junctional adhesion molecule 2, ACVRL1 - activin a receptor type ii-like 1, PROCR - protein c receptor, endothelial, PTPRM - protein tyrosine phosphatase, receptor type, m, NFIB - nuclea…
GO:0090092	regulation of transmembrane receptor protein serine/threonine kinase signaling pathway	9.47e-08	2.12e-05	5.14	15070	203	231	16	[SPRY1 - sprouty homolog 1, antagonist of fgf signaling (drosophila), ZEB1 - zinc finger e-box binding homeobox 1, ACVRL1 - activin a receptor type ii-like 1, CAV2 - caveolin 2, CAV1 - caveolin 1, caveolae protein, 22kda, TGFBR2 - transforming growth factor, beta receptor ii (70/80kda), TGFBR3 - transforming growth factor, beta receptor iii, HES1 - hairy and enhancer of split 1, (drosophila), WWT…
GO:0032989	cellular component morphogenesis	1.21e-07	2.66e-05	3.73	15070	385	231	22	[TEK - tek tyrosine kinase, endothelial, EFNA1 - ephrin-a1, NCKAP1 - nck-associated protein 1, ID1 - inhibitor of dna binding 1, dominant negative helix-loop-helix protein, FRYL - fry-like, COL18A1 - collagen, type xviii, alpha 1, FERMT2 - fermitin family member 2, ITGA1 - integrin, alpha 1, PREX2 - phosphatidylinositol-3,4,5-trisphosphate-dependent rac exchange factor 2, NFIB - nuclear factor i/…
GO:0007179	transforming growth factor beta receptor signaling pathway	1.24e-07	2.7e-05	7.97	15070	90	231	11	[LRRC32 - leucine rich repeat containing 32, CDH5 - cadherin 5, type 2 (vascular endothelium), ID1 - inhibitor of dna binding 1, dominant negative helix-loop-helix protein, SMAD6 - smad family member 6, ACVRL1 - activin a receptor type ii-like 1, FERMT2 - fermitin family member 2, SMAD7 - smad family member 7, CLDN5 - claudin 5, TGFBR2 - transforming growth factor, beta receptor ii (70/80kda), TG…
GO:0000902	cell morphogenesis	1.25e-07	2.67e-05	5.41	15070	181	231	15	[EFNA1 - ephrin-a1, TEK - tek tyrosine kinase, endothelial, NCKAP1 - nck-associated protein 1, ID1 - inhibitor of dna binding 1, dominant negative helix-loop-helix protein, COL18A1 - collagen, type xviii, alpha 1, FRYL - fry-like, FERMT2 - fermitin family member 2, HES1 - hairy and enhancer of split 1, (drosophila), NRP1 - neuropilin 1, CDH5 - cadherin 5, type 2 (vascular endothelium), FLNB - fil…
GO:0030336	negative regulation of cell migration	1.38e-07	2.91e-05	4.7	15070	236	231	17	[IFITM1 - interferon induced transmembrane protein 1, MMRN2 - multimerin 2, ACVRL1 - activin a receptor type ii-like 1, HYAL2 - hyaluronoglucosaminidase 2, CLDN5 - claudin 5, IGFBP3 - insulin-like growth factor binding protein 3, PTPRM - protein tyrosine phosphatase, receptor type, m, LIMCH1 - lim and calponin homology domains 1, NR2F2 - nuclear receptor subfamily 2, group f, member 2, DLL4 - del…
GO:1901888	regulation of cell junction assembly	1.39e-07	2.9e-05	7.89	15070	91	231	11	[TEK - tek tyrosine kinase, endothelial, KDR - kinase insert domain receptor (a type iii receptor tyrosine kinase), NRP1 - neuropilin 1, FAM107A - family with sequence similarity 107, member a, GJA1 - gap junction protein, alpha 1, 43kda, TJP1 - tight junction protein 1, ACVRL1 - activin a receptor type ii-like 1, CAV1 - caveolin 1, caveolae protein, 22kda, CLDN5 - claudin 5, MACF1 - microtubule-…
GO:0071363	cellular response to growth factor stimulus	1.47e-07	3.01e-05	4.68	15070	237	231	17	[ID1 - inhibitor of dna binding 1, dominant negative helix-loop-helix protein, FOXC1 - forkhead box c1, INSR - insulin receptor, FLT1 - fms-related tyrosine kinase 1, ACVRL1 - activin a receptor type ii-like 1, HYAL2 - hyaluronoglucosaminidase 2, CAV1 - caveolin 1, caveolae protein, 22kda, TGFBR2 - transforming growth factor, beta receptor ii (70/80kda), NRP1 - neuropilin 1, KDR - kinase insert d…
GO:0002042	cell migration involved in sprouting angiogenesis	2.79e-07	5.65e-05	20.6	15070	19	231	6	[PIK3R3 - phosphoinositide-3-kinase, regulatory subunit 3 (gamma), KDR - kinase insert domain receptor (a type iii receptor tyrosine kinase), NRP1 - neuropilin 1, MMRN2 - multimerin 2, CLEC14A - c-type lectin domain family 14, member a, EFNB2 - ephrin-b2]
GO:2000146	negative regulation of cell motility	2.8e-07	5.61e-05	4.47	15070	248	231	17	[IFITM1 - interferon induced transmembrane protein 1, MMRN2 - multimerin 2, ACVRL1 - activin a receptor type ii-like 1, HYAL2 - hyaluronoglucosaminidase 2, CLDN5 - claudin 5, IGFBP3 - insulin-like growth factor binding protein 3, PTPRM - protein tyrosine phosphatase, receptor type, m, LIMCH1 - lim and calponin homology domains 1, NR2F2 - nuclear receptor subfamily 2, group f, member 2, DLL4 - del…
GO:0010810	regulation of cell-substrate adhesion	2.89e-07	5.7e-05	5.07	15070	193	231	15	[EMP2 - epithelial membrane protein 2, COL8A1 - collagen, type viii, alpha 1, TEK - tek tyrosine kinase, endothelial, LIMS2 - lim and senescent cell antigen-like domains 2, ACVRL1 - activin a receptor type ii-like 1, UTRN - utrophin, NEDD9 - neural precursor cell expressed, developmentally down-regulated 9, LIMCH1 - lim and calponin homology domains 1, NRP1 - neuropilin 1, KDR - kinase insert dom…
GO:0010631	epithelial cell migration	2.98e-07	5.81e-05	8.36	15070	78	231	10	[PIK3R3 - phosphoinositide-3-kinase, regulatory subunit 3 (gamma), KDR - kinase insert domain receptor (a type iii receptor tyrosine kinase), NRP1 - neuropilin 1, EMP2 - epithelial membrane protein 2, CDH5 - cadherin 5, type 2 (vascular endothelium), ID1 - inhibitor of dna binding 1, dominant negative helix-loop-helix protein, SOX18 - sry (sex determining region y)-box 18, MMRN2 - multimerin 2, C…
GO:0001944	vasculature development	3.49e-07	6.71e-05	14.73	15070	31	231	7	[HES1 - hairy and enhancer of split 1, (drosophila), TEK - tek tyrosine kinase, endothelial, CDH5 - cadherin 5, type 2 (vascular endothelium), ID1 - inhibitor of dna binding 1, dominant negative helix-loop-helix protein, SOX18 - sry (sex determining region y)-box 18, BMPR2 - bone morphogenetic protein receptor, type ii (serine/threonine kinase), ACVRL1 - activin a receptor type ii-like 1]
GO:0061384	heart trabecula morphogenesis	3.94e-07	7.48e-05	19.57	15070	20	231	6	[SOS1 - son of sevenless homolog 1 (drosophila), DLL4 - delta-like 4 (drosophila), S1PR1 - sphingosine-1-phosphate receptor 1, HEG1 - heart development protein with egf-like domains 1, ENG - endoglin, TGFBR3 - transforming growth factor, beta receptor iii]
GO:0060411	cardiac septum morphogenesis	4e-07	7.51e-05	9.47	15070	62	231	9	[HES1 - hairy and enhancer of split 1, (drosophila), NRP1 - neuropilin 1, CYR61 - cysteine-rich, angiogenic inducer, 61, SMAD6 - smad family member 6, BMPR2 - bone morphogenetic protein receptor, type ii (serine/threonine kinase), SMAD7 - smad family member 7, TGFBR2 - transforming growth factor, beta receptor ii (70/80kda), TGFBR3 - transforming growth factor, beta receptor iii, ENG - endoglin]
GO:0040013	negative regulation of locomotion	4.88e-07	9.04e-05	4.08	15070	288	231	18	[IFITM1 - interferon induced transmembrane protein 1, MMRN2 - multimerin 2, ACVRL1 - activin a receptor type ii-like 1, HYAL2 - hyaluronoglucosaminidase 2, CLDN5 - claudin 5, IGFBP3 - insulin-like growth factor binding protein 3, PTPRM - protein tyrosine phosphatase, receptor type, m, LIMCH1 - lim and calponin homology domains 1, NR2F2 - nuclear receptor subfamily 2, group f, member 2, NRP1 - neu…
GO:0030856	regulation of epithelial cell differentiation	5.28e-07	9.67e-05	6.21	15070	126	231	12	[WWTR1 - ww domain containing transcription regulator 1, HES1 - hairy and enhancer of split 1, (drosophila), ID1 - inhibitor of dna binding 1, dominant negative helix-loop-helix protein, CDH5 - cadherin 5, type 2 (vascular endothelium), FOXC1 - forkhead box c1, APOLD1 - apolipoprotein l domain containing 1, SPRY1 - sprouty homolog 1, antagonist of fgf signaling (drosophila), ZEB1 - zinc finger e-…
GO:0001932	regulation of protein phosphorylation	5.84e-07	0.000106	2.21	15070	1270	231	43	[TEK - tek tyrosine kinase, endothelial, EFNA1 - ephrin-a1, EMP2 - epithelial membrane protein 2, TIMP3 - timp metallopeptidase inhibitor 3, FLT1 - fms-related tyrosine kinase 1, ACVRL1 - activin a receptor type ii-like 1, AKAP12 - a kinase (prka) anchor protein 12, NEDD9 - neural precursor cell expressed, developmentally down-regulated 9, ITGA1 - integrin, alpha 1, LIMCH1 - lim and calponin homo…
GO:0034329	cell junction assembly	6.63e-07	0.000118	5.54	15070	153	231	13	[DST - dystonin, LIMS2 - lim and senescent cell antigen-like domains 2, TJP1 - tight junction protein 1, ESAM - endothelial cell adhesion molecule, FERMT2 - fermitin family member 2, CLDN5 - claudin 5, PKP4 - plakophilin 4, CDH5 - cadherin 5, type 2 (vascular endothelium), GJA1 - gap junction protein, alpha 1, 43kda, HEG1 - heart development protein with egf-like domains 1, MLLT4 - myeloid/lympho…
GO:0070848	response to growth factor	6.77e-07	0.00012	4.2	15070	264	231	17	[ID1 - inhibitor of dna binding 1, dominant negative helix-loop-helix protein, FOXC1 - forkhead box c1, INSR - insulin receptor, FLT1 - fms-related tyrosine kinase 1, ACVRL1 - activin a receptor type ii-like 1, HYAL2 - hyaluronoglucosaminidase 2, CAV1 - caveolin 1, caveolae protein, 22kda, TGFBR2 - transforming growth factor, beta receptor ii (70/80kda), NRP1 - neuropilin 1, KDR - kinase insert d…
GO:0000904	cell morphogenesis involved in differentiation	7.37e-07	0.000129	6.71	15070	107	231	11	[HES1 - hairy and enhancer of split 1, (drosophila), TEK - tek tyrosine kinase, endothelial, EFNA1 - ephrin-a1, NRP1 - neuropilin 1, ID1 - inhibitor of dna binding 1, dominant negative helix-loop-helix protein, FLNB - filamin b, beta, HEG1 - heart development protein with egf-like domains 1, STC1 - stanniocalcin 1, COL18A1 - collagen, type xviii, alpha 1, FERMT2 - fermitin family member 2, LAMB2 …
GO:0061383	trabecula morphogenesis	7.39e-07	0.000127	17.79	15070	22	231	6	[SOS1 - son of sevenless homolog 1 (drosophila), DLL4 - delta-like 4 (drosophila), S1PR1 - sphingosine-1-phosphate receptor 1, HEG1 - heart development protein with egf-like domains 1, ENG - endoglin, TGFBR3 - transforming growth factor, beta receptor iii]
GO:0010811	positive regulation of cell-substrate adhesion	9.73e-07	0.000166	6.52	15070	110	231	11	[TEK - tek tyrosine kinase, endothelial, KDR - kinase insert domain receptor (a type iii receptor tyrosine kinase), COL8A1 - collagen, type viii, alpha 1, NRP1 - neuropilin 1, EMP2 - epithelial membrane protein 2, CYR61 - cysteine-rich, angiogenic inducer, 61, LIMS2 - lim and senescent cell antigen-like domains 2, UTRN - utrophin, ITGA6 - integrin, alpha 6, NEDD9 - neural precursor cell expressed…
GO:0090287	regulation of cellular response to growth factor stimulus	1.08e-06	0.000183	4.3	15070	243	231	16	[MMRN2 - multimerin 2, SPRY1 - sprouty homolog 1, antagonist of fgf signaling (drosophila), ZEB1 - zinc finger e-box binding homeobox 1, ACVRL1 - activin a receptor type ii-like 1, CAV2 - caveolin 2, CAV1 - caveolin 1, caveolae protein, 22kda, TGFBR2 - transforming growth factor, beta receptor ii (70/80kda), TGFBR3 - transforming growth factor, beta receptor iii, HES1 - hairy and enhancer of spli…
GO:0003018	vascular process in circulatory system	1.11e-06	0.000186	5.8	15070	135	231	12	[TEK - tek tyrosine kinase, endothelial, CDH5 - cadherin 5, type 2 (vascular endothelium), FOXC1 - forkhead box c1, GJA1 - gap junction protein, alpha 1, 43kda, PIK3C2A - phosphatidylinositol-4-phosphate 3-kinase, catalytic subunit type 2 alpha, EDN1 - endothelin 1, BMPR2 - bone morphogenetic protein receptor, type ii (serine/threonine kinase), CAV1 - caveolin 1, caveolae protein, 22kda, AKAP12 -…
GO:0042325	regulation of phosphorylation	1.77e-06	0.000293	2.07	15070	1417	231	45	[TEK - tek tyrosine kinase, endothelial, EFNA1 - ephrin-a1, EMP2 - epithelial membrane protein 2, TIMP3 - timp metallopeptidase inhibitor 3, FLT1 - fms-related tyrosine kinase 1, ACVRL1 - activin a receptor type ii-like 1, AKAP12 - a kinase (prka) anchor protein 12, NEDD9 - neural precursor cell expressed, developmentally down-regulated 9, ITGA1 - integrin, alpha 1, LIMCH1 - lim and calponin homo…
GO:0003209	cardiac atrium morphogenesis	1.82e-06	0.000297	37.28	15070	7	231	4	[SOS1 - son of sevenless homolog 1 (drosophila), DLL4 - delta-like 4 (drosophila), HEG1 - heart development protein with egf-like domains 1, ENG - endoglin]
GO:0051094	positive regulation of developmental process	2.16e-06	0.000349	2.18	15070	1197	231	40	[IFITM1 - interferon induced transmembrane protein 1, TEK - tek tyrosine kinase, endothelial, AKT3 - v-akt murine thymoma viral oncogene homolog 3, LIMS2 - lim and senescent cell antigen-like domains 2, SPEN - spen homolog, transcriptional regulator (drosophila), TJP1 - tight junction protein 1, ZEB1 - zinc finger e-box binding homeobox 1, FLT1 - fms-related tyrosine kinase 1, ACVRL1 - activin a …
GO:0045595	regulation of cell differentiation	2.18e-06	0.000349	1.98	15070	1618	231	49	[IFITM1 - interferon induced transmembrane protein 1, EMP2 - epithelial membrane protein 2, CAMSAP2 - calmodulin regulated spectrin-associated protein family, member 2, ZEB1 - zinc finger e-box binding homeobox 1, KIAA1109 - kiaa1109, WWTR1 - ww domain containing transcription regulator 1, HES1 - hairy and enhancer of split 1, (drosophila), NRP1 - neuropilin 1, KDR - kinase insert domain receptor…
GO:0007169	transmembrane receptor protein tyrosine kinase signaling pathway	2.18e-06	0.000345	3.14	15070	457	231	22	[TEK - tek tyrosine kinase, endothelial, EFNA1 - ephrin-a1, NCKAP1 - nck-associated protein 1, FOXC1 - forkhead box c1, INSR - insulin receptor, CLEC14A - c-type lectin domain family 14, member a, FLT1 - fms-related tyrosine kinase 1, CAV2 - caveolin 2, NEDD9 - neural precursor cell expressed, developmentally down-regulated 9, SOS1 - son of sevenless homolog 1 (drosophila), PIK3R3 - phosphoinosit…
GO:1904018	positive regulation of vasculature development	2.19e-06	0.000342	4.99	15070	170	231	13	[TEK - tek tyrosine kinase, endothelial, AKT3 - v-akt murine thymoma viral oncogene homolog 3, TJP1 - tight junction protein 1, FLT1 - fms-related tyrosine kinase 1, ACVRL1 - activin a receptor type ii-like 1, TGFBR2 - transforming growth factor, beta receptor ii (70/80kda), NRP1 - neuropilin 1, KDR - kinase insert domain receptor (a type iii receptor tyrosine kinase), CDH5 - cadherin 5, type 2 (…
GO:0001667	ameboidal-type cell migration	2.37e-06	0.000368	5.4	15070	145	231	12	[KDR - kinase insert domain receptor (a type iii receptor tyrosine kinase), NRP1 - neuropilin 1, PIK3R3 - phosphoinositide-3-kinase, regulatory subunit 3 (gamma), EMP2 - epithelial membrane protein 2, ID1 - inhibitor of dna binding 1, dominant negative helix-loop-helix protein, CDH5 - cadherin 5, type 2 (vascular endothelium), MMRN2 - multimerin 2, SOX18 - sry (sex determining region y)-box 18, C…
GO:0034330	cell junction organization	2.39e-06	0.000366	4.59	15070	199	231	14	[DST - dystonin, LIMS2 - lim and senescent cell antigen-like domains 2, TJP1 - tight junction protein 1, ESAM - endothelial cell adhesion molecule, FERMT2 - fermitin family member 2, CLDN5 - claudin 5, PKP4 - plakophilin 4, CDH5 - cadherin 5, type 2 (vascular endothelium), GJA1 - gap junction protein, alpha 1, 43kda, HEG1 - heart development protein with egf-like domains 1, EFNB2 - ephrin-b2, MLL…
GO:0007178	transmembrane receptor protein serine/threonine kinase signaling pathway	2.74e-06	0.000416	5.33	15070	147	231	12	[LRRC32 - leucine rich repeat containing 32, ID1 - inhibitor of dna binding 1, dominant negative helix-loop-helix protein, CDH5 - cadherin 5, type 2 (vascular endothelium), SMAD6 - smad family member 6, ACVRL1 - activin a receptor type ii-like 1, BMPR2 - bone morphogenetic protein receptor, type ii (serine/threonine kinase), FERMT2 - fermitin family member 2, SMAD7 - smad family member 7, CLDN5 -…
GO:0003008	system process	2.93e-06	0.000441	2.27	15070	1033	231	36	[TEK - tek tyrosine kinase, endothelial, EMP2 - epithelial membrane protein 2, GPR116 - g protein-coupled receptor 116, TIMP3 - timp metallopeptidase inhibitor 3, COL18A1 - collagen, type xviii, alpha 1, ACVRL1 - activin a receptor type ii-like 1, UTRN - utrophin, AKAP12 - a kinase (prka) anchor protein 12, ITGA1 - integrin, alpha 1, PTPRM - protein tyrosine phosphatase, receptor type, m, ABCG2 -…
GO:0048585	negative regulation of response to stimulus	3.23e-06	0.000481	2.03	15070	1449	231	45	[TEK - tek tyrosine kinase, endothelial, EFNA1 - ephrin-a1, A2M - alpha-2-macroglobulin, AKT3 - v-akt murine thymoma viral oncogene homolog 3, TIMP3 - timp metallopeptidase inhibitor 3, MMRN2 - multimerin 2, EGFL7 - egf-like-domain, multiple 7, ITGA1 - integrin, alpha 1, CYP26B1 - cytochrome p450, family 26, subfamily b, polypeptide 1, WWTR1 - ww domain containing transcription regulator 1, NRP1 …
GO:0009719	response to endogenous stimulus	3.38e-06	0.000498	2.37	15070	909	231	33	[TEK - tek tyrosine kinase, endothelial, TIMP3 - timp metallopeptidase inhibitor 3, ZEB1 - zinc finger e-box binding homeobox 1, ACVRL1 - activin a receptor type ii-like 1, NR2F2 - nuclear receptor subfamily 2, group f, member 2, FAM107A - family with sequence similarity 107, member a, DLL4 - delta-like 4 (drosophila), RDX - radixin, COL4A1 - collagen, type iv, alpha 1, SPARC - secreted protein, …
GO:0001974	blood vessel remodeling	3.45e-06	0.000504	13.98	15070	28	231	6	[DLL4 - delta-like 4 (drosophila), FOXC1 - forkhead box c1, EPAS1 - endothelial pas domain protein 1, BMPR2 - bone morphogenetic protein receptor, type ii (serine/threonine kinase), TGM2 - transglutaminase 2, ACVRL1 - activin a receptor type ii-like 1]
GO:0035633	maintenance of permeability of blood-brain barrier	3.45e-06	0.0005	13.98	15070	28	231	6	[CDH5 - cadherin 5, type 2 (vascular endothelium), GJA1 - gap junction protein, alpha 1, 43kda, JAM2 - junctional adhesion molecule 2, TJP1 - tight junction protein 1, ESAM - endothelial cell adhesion molecule, CLDN5 - claudin 5]
GO:0051240	positive regulation of multicellular organismal process	3.63e-06	0.000521	2	15070	1503	231	46	[IFITM1 - interferon induced transmembrane protein 1, TEK - tek tyrosine kinase, endothelial, AKT3 - v-akt murine thymoma viral oncogene homolog 3, SPEN - spen homolog, transcriptional regulator (drosophila), TJP1 - tight junction protein 1, ZEB1 - zinc finger e-box binding homeobox 1, FLT1 - fms-related tyrosine kinase 1, ACVRL1 - activin a receptor type ii-like 1, AKAP12 - a kinase (prka) ancho…
GO:0045766	positive regulation of angiogenesis	3.89e-06	0.000552	5.15	15070	152	231	12	[TEK - tek tyrosine kinase, endothelial, KDR - kinase insert domain receptor (a type iii receptor tyrosine kinase), NRP1 - neuropilin 1, AKT3 - v-akt murine thymoma viral oncogene homolog 3, CDH5 - cadherin 5, type 2 (vascular endothelium), PIK3C2A - phosphatidylinositol-4-phosphate 3-kinase, catalytic subunit type 2 alpha, TJP1 - tight junction protein 1, CD34 - cd34 molecule, FLT1 - fms-related…
GO:0048771	tissue remodeling	3.95e-06	0.000556	8.56	15070	61	231	8	[DLL4 - delta-like 4 (drosophila), FOXC1 - forkhead box c1, GJA1 - gap junction protein, alpha 1, 43kda, EPAS1 - endothelial pas domain protein 1, TGM2 - transglutaminase 2, ACVRL1 - activin a receptor type ii-like 1, BMPR2 - bone morphogenetic protein receptor, type ii (serine/threonine kinase), CAV1 - caveolin 1, caveolae protein, 22kda]
GO:0030513	positive regulation of BMP signaling pathway	4.3e-06	0.000599	13.5	15070	29	231	6	[HES1 - hairy and enhancer of split 1, (drosophila), CYR61 - cysteine-rich, angiogenic inducer, 61, CDH5 - cadherin 5, type 2 (vascular endothelium), BMPR2 - bone morphogenetic protein receptor, type ii (serine/threonine kinase), ACVRL1 - activin a receptor type ii-like 1, ENG - endoglin]
GO:0016525	negative regulation of angiogenesis	4.37e-06	0.000603	6.27	15070	104	231	10	[TEK - tek tyrosine kinase, endothelial, DLL4 - delta-like 4 (drosophila), FOXC1 - forkhead box c1, MMRN2 - multimerin 2, ADAMTS1 - adam metallopeptidase with thrombospondin type 1 motif, 1, ECSCR - endothelial cell surface expressed chemotaxis and apoptosis regulator, SPARC - secreted protein, acidic, cysteine-rich (osteonectin), CLDN5 - claudin 5, PTPRM - protein tyrosine phosphatase, receptor …
GO:2000181	negative regulation of blood vessel morphogenesis	4.77e-06	0.000652	6.21	15070	105	231	10	[TEK - tek tyrosine kinase, endothelial, DLL4 - delta-like 4 (drosophila), FOXC1 - forkhead box c1, MMRN2 - multimerin 2, ADAMTS1 - adam metallopeptidase with thrombospondin type 1 motif, 1, ECSCR - endothelial cell surface expressed chemotaxis and apoptosis regulator, SPARC - secreted protein, acidic, cysteine-rich (osteonectin), CLDN5 - claudin 5, PTPRM - protein tyrosine phosphatase, receptor …
GO:0010628	positive regulation of gene expression	5.19e-06	0.000704	1.88	15070	1767	231	51	[ZEB1 - zinc finger e-box binding homeobox 1, WWTR1 - ww domain containing transcription regulator 1, HES1 - hairy and enhancer of split 1, (drosophila), PIK3R3 - phosphoinositide-3-kinase, regulatory subunit 3 (gamma), NCOA7 - nuclear receptor coactivator 7, EPAS1 - endothelial pas domain protein 1, RDX - radixin, MLLT4 - myeloid/lymphoid or mixed-lineage leukemia (trithorax homolog, drosophila)…
GO:0007528	neuromuscular junction development	5.3e-06	0.000713	13.05	15070	30	231	6	[SHANK3 - sh3 and multiple ankyrin repeat domains 3, COL4A1 - collagen, type iv, alpha 1, APP - amyloid beta (a4) precursor protein, PPFIBP1 - ptprf interacting protein, binding protein 1 (liprin beta 1), UTRN - utrophin, LAMB2 - laminin, beta 2 (laminin s)]
GO:0044087	regulation of cellular component biogenesis	5.64e-06	0.000752	2.35	15070	888	231	32	[TEK - tek tyrosine kinase, endothelial, NCKAP1 - nck-associated protein 1, CAMSAP2 - calmodulin regulated spectrin-associated protein family, member 2, TJP1 - tight junction protein 1, ACVRL1 - activin a receptor type ii-like 1, PODXL - podocalyxin-like, LIMCH1 - lim and calponin homology domains 1, NRP1 - neuropilin 1, KDR - kinase insert domain receptor (a type iii receptor tyrosine kinase), F…
GO:0002009	morphogenesis of an epithelium	5.78e-06	0.000764	3.99	15070	245	231	15	[LUZP1 - leucine zipper protein 1, TGM2 - transglutaminase 2, ACVRL1 - activin a receptor type ii-like 1, TGFBR2 - transforming growth factor, beta receptor ii (70/80kda), HES1 - hairy and enhancer of split 1, (drosophila), SOS1 - son of sevenless homolog 1 (drosophila), NRP1 - neuropilin 1, KDR - kinase insert domain receptor (a type iii receptor tyrosine kinase), DLL4 - delta-like 4 (drosophila…
GO:0003181	atrioventricular valve morphogenesis	5.9e-06	0.000773	18.12	15070	18	231	5	[EFNA1 - ephrin-a1, CYR61 - cysteine-rich, angiogenic inducer, 61, SMAD6 - smad family member 6, BMPR2 - bone morphogenetic protein receptor, type ii (serine/threonine kinase), TGFBR2 - transforming growth factor, beta receptor ii (70/80kda)]
GO:0098609	cell-cell adhesion	5.91e-06	0.000767	3.16	15070	413	231	20	[LIMS2 - lim and senescent cell antigen-like domains 2, JAM2 - junctional adhesion molecule 2, PCDH17 - protocadherin 17, ESAM - endothelial cell adhesion molecule, CLDN5 - claudin 5, TGFBR2 - transforming growth factor, beta receptor ii (70/80kda), PTPRM - protein tyrosine phosphatase, receptor type, m, ROBO4 - roundabout, axon guidance receptor, homolog 4 (drosophila), PDLIM1 - pdz and lim doma…
GO:0022409	positive regulation of cell-cell adhesion	6.07e-06	0.000782	3.98	15070	246	231	15	[MYO10 - myosin x, TJP1 - tight junction protein 1, CAV1 - caveolin 1, caveolae protein, 22kda, TGFBR2 - transforming growth factor, beta receptor ii (70/80kda), PODXL - podocalyxin-like, HES1 - hairy and enhancer of split 1, (drosophila), VCAM1 - vascular cell adhesion molecule 1, EFNB2 - ephrin-b2, EFNB1 - ephrin-b1, MLLT4 - myeloid/lymphoid or mixed-lineage leukemia (trithorax homolog, drosoph…
GO:0001568	blood vessel development	6.15e-06	0.000784	6.04	15070	108	231	10	[HES1 - hairy and enhancer of split 1, (drosophila), NR2F2 - nuclear receptor subfamily 2, group f, member 2, TEK - tek tyrosine kinase, endothelial, CYR61 - cysteine-rich, angiogenic inducer, 61, LUZP1 - leucine zipper protein 1, SMAD6 - smad family member 6, EGFL7 - egf-like-domain, multiple 7, ACVRL1 - activin a receptor type ii-like 1, BMPR2 - bone morphogenetic protein receptor, type ii (ser…
GO:0019220	regulation of phosphate metabolic process	6.77e-06	0.000857	1.93	15070	1587	231	47	[EMP2 - epithelial membrane protein 2, EFNA1 - ephrin-a1, TEK - tek tyrosine kinase, endothelial, GPR116 - g protein-coupled receptor 116, TIMP3 - timp metallopeptidase inhibitor 3, FLT1 - fms-related tyrosine kinase 1, ACVRL1 - activin a receptor type ii-like 1, AKAP12 - a kinase (prka) anchor protein 12, NEDD9 - neural precursor cell expressed, developmentally down-regulated 9, ITGA1 - integrin…
GO:0009887	animal organ morphogenesis	6.81e-06	0.000855	3.13	15070	417	231	20	[COL8A1 - collagen, type viii, alpha 1, WDR60 - wd repeat domain 60, ID1 - inhibitor of dna binding 1, dominant negative helix-loop-helix protein, FOXC1 - forkhead box c1, INSR - insulin receptor, COL18A1 - collagen, type xviii, alpha 1, ZEB1 - zinc finger e-box binding homeobox 1, HYAL2 - hyaluronoglucosaminidase 2, TGFBR2 - transforming growth factor, beta receptor ii (70/80kda), CYP26B1 - cyto…
GO:0051174	regulation of phosphorus metabolic process	6.88e-06	0.000857	1.93	15070	1588	231	47	[EMP2 - epithelial membrane protein 2, EFNA1 - ephrin-a1, TEK - tek tyrosine kinase, endothelial, GPR116 - g protein-coupled receptor 116, TIMP3 - timp metallopeptidase inhibitor 3, FLT1 - fms-related tyrosine kinase 1, ACVRL1 - activin a receptor type ii-like 1, AKAP12 - a kinase (prka) anchor protein 12, NEDD9 - neural precursor cell expressed, developmentally down-regulated 9, ITGA1 - integrin…
GO:0045601	regulation of endothelial cell differentiation	7.89e-06	0.000974	12.23	15070	32	231	6	[CDH5 - cadherin 5, type 2 (vascular endothelium), ID1 - inhibitor of dna binding 1, dominant negative helix-loop-helix protein, APOLD1 - apolipoprotein l domain containing 1, ZEB1 - zinc finger e-box binding homeobox 1, ACVRL1 - activin a receptor type ii-like 1, CLDN5 - claudin 5]
GO:0009966	regulation of signal transduction	7.92e-06	0.00097	1.65	15070	2729	231	69	[EMP2 - epithelial membrane protein 2, A2M - alpha-2-macroglobulin, MCF2L - mcf.2 cell line derived transforming sequence-like, TIMP3 - timp metallopeptidase inhibitor 3, MMRN2 - multimerin 2, FLT1 - fms-related tyrosine kinase 1, ZEB1 - zinc finger e-box binding homeobox 1, EGFL7 - egf-like-domain, multiple 7, AKAP12 - a kinase (prka) anchor protein 12, LIFR - leukemia inhibitory factor receptor…
GO:0031399	regulation of protein modification process	8.56e-06	0.00104	1.9	15070	1650	231	48	[EMP2 - epithelial membrane protein 2, EFNA1 - ephrin-a1, TEK - tek tyrosine kinase, endothelial, TIMP3 - timp metallopeptidase inhibitor 3, FLT1 - fms-related tyrosine kinase 1, ACVRL1 - activin a receptor type ii-like 1, AKAP12 - a kinase (prka) anchor protein 12, NEDD9 - neural precursor cell expressed, developmentally down-regulated 9, ITGA1 - integrin, alpha 1, LIMCH1 - lim and calponin homo…
GO:1903391	regulation of adherens junction organization	9.04e-06	0.00109	7.68	15070	68	231	8	[TEK - tek tyrosine kinase, endothelial, NRP1 - neuropilin 1, KDR - kinase insert domain receptor (a type iii receptor tyrosine kinase), FAM107A - family with sequence similarity 107, member a, RDX - radixin, ACVRL1 - activin a receptor type ii-like 1, MACF1 - microtubule-actin crosslinking factor 1, LIMCH1 - lim and calponin homology domains 1]
GO:0045597	positive regulation of cell differentiation	9.16e-06	0.0011	2.34	15070	866	231	31	[IFITM1 - interferon induced transmembrane protein 1, LIMS2 - lim and senescent cell antigen-like domains 2, SPEN - spen homolog, transcriptional regulator (drosophila), ZEB1 - zinc finger e-box binding homeobox 1, ACVRL1 - activin a receptor type ii-like 1, NEDD9 - neural precursor cell expressed, developmentally down-regulated 9, CYP26B1 - cytochrome p450, family 26, subfamily b, polypeptide 1,…
GO:0010604	positive regulation of macromolecule metabolic process	1.05e-05	0.00124	1.6	15070	2969	231	73	[EMP2 - epithelial membrane protein 2, ZEB1 - zinc finger e-box binding homeobox 1, FLT1 - fms-related tyrosine kinase 1, AKAP12 - a kinase (prka) anchor protein 12, PDLIM1 - pdz and lim domain 1, WWTR1 - ww domain containing transcription regulator 1, HES1 - hairy and enhancer of split 1, (drosophila), KDR - kinase insert domain receptor (a type iii receptor tyrosine kinase), NRP1 - neuropilin 1…
GO:1901343	negative regulation of vasculature development	1.16e-05	0.00137	5.62	15070	116	231	10	[TEK - tek tyrosine kinase, endothelial, DLL4 - delta-like 4 (drosophila), FOXC1 - forkhead box c1, MMRN2 - multimerin 2, ADAMTS1 - adam metallopeptidase with thrombospondin type 1 motif, 1, ECSCR - endothelial cell surface expressed chemotaxis and apoptosis regulator, SPARC - secreted protein, acidic, cysteine-rich (osteonectin), CLDN5 - claudin 5, PTPRM - protein tyrosine phosphatase, receptor …
GO:0010646	regulation of cell communication	1.21e-05	0.00141	1.59	15070	3036	231	74	[A2M - alpha-2-macroglobulin, EMP2 - epithelial membrane protein 2, MCF2L - mcf.2 cell line derived transforming sequence-like, TIMP3 - timp metallopeptidase inhibitor 3, MMRN2 - multimerin 2, ZEB1 - zinc finger e-box binding homeobox 1, FLT1 - fms-related tyrosine kinase 1, EGFL7 - egf-like-domain, multiple 7, AKAP12 - a kinase (prka) anchor protein 12, LIFR - leukemia inhibitory factor receptor…
GO:0009987	cellular process	1.22e-05	0.00142	1.14	15070	11649	231	204	[EMP2 - epithelial membrane protein 2, A2M - alpha-2-macroglobulin, DST - dystonin, AKAP12 - a kinase (prka) anchor protein 12, LIFR - leukemia inhibitory factor receptor alpha, MMRN1 - multimerin 1, PODXL - podocalyxin-like, HES1 - hairy and enhancer of split 1, (drosophila), CP - ceruloplasmin (ferroxidase), NRP1 - neuropilin 1, EPAS1 - endothelial pas domain protein 1, RDX - radixin, SPARC - s…
GO:0090049	regulation of cell migration involved in sprouting angiogenesis	1.36e-05	0.00157	11.18	15070	35	231	6	[KDR - kinase insert domain receptor (a type iii receptor tyrosine kinase), NRP1 - neuropilin 1, DLL4 - delta-like 4 (drosophila), AKT3 - v-akt murine thymoma viral oncogene homolog 3, MMRN2 - multimerin 2, PIK3C2A - phosphatidylinositol-4-phosphate 3-kinase, catalytic subunit type 2 alpha]
GO:0038165	oncostatin-M-mediated signaling pathway	1.41e-05	0.00161	48.93	15070	4	231	3	[IL6ST - interleukin 6 signal transducer (gp130, oncostatin m receptor), LIFR - leukemia inhibitory factor receptor alpha, OSMR - oncostatin m receptor]
GO:0030510	regulation of BMP signaling pathway	1.54e-05	0.00175	7.15	15070	73	231	8	[HES1 - hairy and enhancer of split 1, (drosophila), CYR61 - cysteine-rich, angiogenic inducer, 61, CDH5 - cadherin 5, type 2 (vascular endothelium), SMAD6 - smad family member 6, ACVRL1 - activin a receptor type ii-like 1, BMPR2 - bone morphogenetic protein receptor, type ii (serine/threonine kinase), SMAD7 - smad family member 7, ENG - endoglin]
GO:0001886	endothelial cell morphogenesis	1.63e-05	0.00184	23.72	15070	11	231	4	[ID1 - inhibitor of dna binding 1, dominant negative helix-loop-helix protein, HEG1 - heart development protein with egf-like domains 1, STC1 - stanniocalcin 1, COL18A1 - collagen, type xviii, alpha 1]
GO:0060347	heart trabecula formation	1.63e-05	0.00182	23.72	15070	11	231	4	[TEK - tek tyrosine kinase, endothelial, ADAMTS1 - adam metallopeptidase with thrombospondin type 1 motif, 1, GPR126 - g protein-coupled receptor 126, TGFBR3 - transforming growth factor, beta receptor iii]
GO:0023051	regulation of signaling	1.89e-05	0.0021	1.57	15070	3074	231	74	[MCF2L - mcf.2 cell line derived transforming sequence-like, EMP2 - epithelial membrane protein 2, A2M - alpha-2-macroglobulin, MMRN2 - multimerin 2, TIMP3 - timp metallopeptidase inhibitor 3, ZEB1 - zinc finger e-box binding homeobox 1, FLT1 - fms-related tyrosine kinase 1, EGFL7 - egf-like-domain, multiple 7, AKAP12 - a kinase (prka) anchor protein 12, LIFR - leukemia inhibitory factor receptor…
GO:0030857	negative regulation of epithelial cell differentiation	1.9e-05	0.00209	10.58	15070	37	231	6	[HES1 - hairy and enhancer of split 1, (drosophila), ID1 - inhibitor of dna binding 1, dominant negative helix-loop-helix protein, SPRY1 - sprouty homolog 1, antagonist of fgf signaling (drosophila), ZEB1 - zinc finger e-box binding homeobox 1, ACVRL1 - activin a receptor type ii-like 1, CAV1 - caveolin 1, caveolae protein, 22kda]
GO:0010562	positive regulation of phosphorus metabolic process	1.92e-05	0.0021	2.18	15070	988	231	33	[TEK - tek tyrosine kinase, endothelial, EFNA1 - ephrin-a1, EMP2 - epithelial membrane protein 2, GPR116 - g protein-coupled receptor 116, FLT1 - fms-related tyrosine kinase 1, ACVRL1 - activin a receptor type ii-like 1, AKAP12 - a kinase (prka) anchor protein 12, NEDD9 - neural precursor cell expressed, developmentally down-regulated 9, ITGA1 - integrin, alpha 1, LIMCH1 - lim and calponin homolo…
GO:0045937	positive regulation of phosphate metabolic process	1.92e-05	0.00208	2.18	15070	988	231	33	[TEK - tek tyrosine kinase, endothelial, EFNA1 - ephrin-a1, EMP2 - epithelial membrane protein 2, GPR116 - g protein-coupled receptor 116, FLT1 - fms-related tyrosine kinase 1, ACVRL1 - activin a receptor type ii-like 1, AKAP12 - a kinase (prka) anchor protein 12, NEDD9 - neural precursor cell expressed, developmentally down-regulated 9, ITGA1 - integrin, alpha 1, LIMCH1 - lim and calponin homolo…
GO:0060415	muscle tissue morphogenesis	1.97e-05	0.00212	8.3	15070	55	231	7	[DLL4 - delta-like 4 (drosophila), FOXC1 - forkhead box c1, MYLK - myosin light chain kinase, HEG1 - heart development protein with egf-like domains 1, SMAD7 - smad family member 7, TGFBR3 - transforming growth factor, beta receptor iii, ENG - endoglin]
GO:0016043	cellular component organization	2.06e-05	0.0022	1.42	15070	4641	231	101	[DST - dystonin, A2M - alpha-2-macroglobulin, EMP2 - epithelial membrane protein 2, ITGA10 - integrin, alpha 10, CAMSAP2 - calmodulin regulated spectrin-associated protein family, member 2, COL18A1 - collagen, type xviii, alpha 1, HES1 - hairy and enhancer of split 1, (drosophila), WWTR1 - ww domain containing transcription regulator 1, PKP4 - plakophilin 4, NRP1 - neuropilin 1, EPAS1 - endotheli…
GO:0002673	regulation of acute inflammatory response	2.08e-05	0.00221	6.87	15070	76	231	8	[DNASE1L3 - deoxyribonuclease i-like 3, A2M - alpha-2-macroglobulin, CFH - complement factor h, CFI - complement factor i, CD59 - cd59 molecule, complement regulatory protein, CLU - clusterin, IL6ST - interleukin 6 signal transducer (gp130, oncostatin m receptor), OSMR - oncostatin m receptor]
GO:0045446	endothelial cell differentiation	2.18e-05	0.0023	14.18	15070	23	231	5	[KDR - kinase insert domain receptor (a type iii receptor tyrosine kinase), SOX18 - sry (sex determining region y)-box 18, S1PR1 - sphingosine-1-phosphate receptor 1, BMPR2 - bone morphogenetic protein receptor, type ii (serine/threonine kinase), ACVRL1 - activin a receptor type ii-like 1]
GO:0003148	outflow tract septum morphogenesis	2.18e-05	0.00228	14.18	15070	23	231	5	[NRP1 - neuropilin 1, SMAD6 - smad family member 6, BMPR2 - bone morphogenetic protein receptor, type ii (serine/threonine kinase), TGFBR2 - transforming growth factor, beta receptor ii (70/80kda), ENG - endoglin]
GO:0055010	ventricular cardiac muscle tissue morphogenesis	2.23e-05	0.00232	10.3	15070	38	231	6	[DLL4 - delta-like 4 (drosophila), FOXC1 - forkhead box c1, HEG1 - heart development protein with egf-like domains 1, SMAD7 - smad family member 7, TGFBR3 - transforming growth factor, beta receptor iii, ENG - endoglin]
GO:0032101	regulation of response to external stimulus	2.38e-05	0.00246	2.39	15070	736	231	27	[A2M - alpha-2-macroglobulin, TEK - tek tyrosine kinase, endothelial, CFI - complement factor i, NRP1 - neuropilin 1, PLAT - plasminogen activator, tissue, KDR - kinase insert domain receptor (a type iii receptor tyrosine kinase), CD59 - cd59 molecule, complement regulatory protein, CLU - clusterin, EFNB2 - ephrin-b2, TFPI - tissue factor pathway inhibitor (lipoprotein-associated coagulation inhi…
GO:0010033	response to organic substance	2.4e-05	0.00247	1.78	15070	1867	231	51	[IFITM1 - interferon induced transmembrane protein 1, NNMT - nicotinamide n-methyltransferase, TIMP3 - timp metallopeptidase inhibitor 3, ZEB1 - zinc finger e-box binding homeobox 1, FLT1 - fms-related tyrosine kinase 1, AKAP12 - a kinase (prka) anchor protein 12, LIFR - leukemia inhibitory factor receptor alpha, PLSCR4 - phospholipid scramblase 4, NRP1 - neuropilin 1, KDR - kinase insert domain …
GO:0051246	regulation of protein metabolic process	2.44e-05	0.00248	1.65	15070	2495	231	63	[EMP2 - epithelial membrane protein 2, A2M - alpha-2-macroglobulin, TIMP3 - timp metallopeptidase inhibitor 3, CFI - complement factor i, FLT1 - fms-related tyrosine kinase 1, AKAP12 - a kinase (prka) anchor protein 12, WWTR1 - ww domain containing transcription regulator 1, HES1 - hairy and enhancer of split 1, (drosophila), KDR - kinase insert domain receptor (a type iii receptor tyrosine kinas…
GO:0001934	positive regulation of protein phosphorylation	2.47e-05	0.0025	2.26	15070	867	231	30	[TEK - tek tyrosine kinase, endothelial, EMP2 - epithelial membrane protein 2, EFNA1 - ephrin-a1, FLT1 - fms-related tyrosine kinase 1, ACVRL1 - activin a receptor type ii-like 1, AKAP12 - a kinase (prka) anchor protein 12, NEDD9 - neural precursor cell expressed, developmentally down-regulated 9, ITGA1 - integrin, alpha 1, LIMCH1 - lim and calponin homology domains 1, HES1 - hairy and enhancer o…
GO:0009893	positive regulation of metabolic process	3e-05	0.00301	1.54	15070	3226	231	76	[EMP2 - epithelial membrane protein 2, ZEB1 - zinc finger e-box binding homeobox 1, FLT1 - fms-related tyrosine kinase 1, AKAP12 - a kinase (prka) anchor protein 12, PDLIM1 - pdz and lim domain 1, WWTR1 - ww domain containing transcription regulator 1, HES1 - hairy and enhancer of split 1, (drosophila), PIK3R3 - phosphoinositide-3-kinase, regulatory subunit 3 (gamma), NRP1 - neuropilin 1, KDR - k…
GO:0071840	cellular component organization or biogenesis	3.18e-05	0.00318	1.41	15070	4686	231	101	[DST - dystonin, A2M - alpha-2-macroglobulin, EMP2 - epithelial membrane protein 2, ITGA10 - integrin, alpha 10, CAMSAP2 - calmodulin regulated spectrin-associated protein family, member 2, COL18A1 - collagen, type xviii, alpha 1, HES1 - hairy and enhancer of split 1, (drosophila), WWTR1 - ww domain containing transcription regulator 1, PKP4 - plakophilin 4, NRP1 - neuropilin 1, EPAS1 - endotheli…
GO:0003382	epithelial cell morphogenesis	3.35e-05	0.00333	13.05	15070	25	231	5	[ID1 - inhibitor of dna binding 1, dominant negative helix-loop-helix protein, FLNB - filamin b, beta, HEG1 - heart development protein with egf-like domains 1, STC1 - stanniocalcin 1, COL18A1 - collagen, type xviii, alpha 1]
GO:0060836	lymphatic endothelial cell differentiation	3.48e-05	0.00343	39.14	15070	5	231	3	[SOX18 - sry (sex determining region y)-box 18, ACVRL1 - activin a receptor type ii-like 1, BMPR2 - bone morphogenetic protein receptor, type ii (serine/threonine kinase)]
GO:0003151	outflow tract morphogenesis	3.49e-05	0.00342	9.55	15070	41	231	6	[HES1 - hairy and enhancer of split 1, (drosophila), SOX18 - sry (sex determining region y)-box 18, BMPR2 - bone morphogenetic protein receptor, type ii (serine/threonine kinase), CLDN5 - claudin 5, TGFBR2 - transforming growth factor, beta receptor ii (70/80kda), TGFBR3 - transforming growth factor, beta receptor iii]
GO:0042327	positive regulation of phosphorylation	3.66e-05	0.00357	2.17	15070	930	231	31	[TEK - tek tyrosine kinase, endothelial, EMP2 - epithelial membrane protein 2, EFNA1 - ephrin-a1, FLT1 - fms-related tyrosine kinase 1, ACVRL1 - activin a receptor type ii-like 1, AKAP12 - a kinase (prka) anchor protein 12, NEDD9 - neural precursor cell expressed, developmentally down-regulated 9, ITGA1 - integrin, alpha 1, LIMCH1 - lim and calponin homology domains 1, HES1 - hairy and enhancer o…
GO:0051893	regulation of focal adhesion assembly	3.92e-05	0.00379	7.49	15070	61	231	7	[TEK - tek tyrosine kinase, endothelial, KDR - kinase insert domain receptor (a type iii receptor tyrosine kinase), NRP1 - neuropilin 1, FAM107A - family with sequence similarity 107, member a, ACVRL1 - activin a receptor type ii-like 1, MACF1 - microtubule-actin crosslinking factor 1, LIMCH1 - lim and calponin homology domains 1]
GO:0010633	negative regulation of epithelial cell migration	3.92e-05	0.00377	7.49	15070	61	231	7	[NR2F2 - nuclear receptor subfamily 2, group f, member 2, DLL4 - delta-like 4 (drosophila), MMRN2 - multimerin 2, STC1 - stanniocalcin 1, ACVRL1 - activin a receptor type ii-like 1, PTPRG - protein tyrosine phosphatase, receptor type, g, PTPRM - protein tyrosine phosphatase, receptor type, m]
GO:0090109	regulation of cell-substrate junction assembly	3.92e-05	0.00374	7.49	15070	61	231	7	[TEK - tek tyrosine kinase, endothelial, KDR - kinase insert domain receptor (a type iii receptor tyrosine kinase), NRP1 - neuropilin 1, FAM107A - family with sequence similarity 107, member a, ACVRL1 - activin a receptor type ii-like 1, MACF1 - microtubule-actin crosslinking factor 1, LIMCH1 - lim and calponin homology domains 1]
GO:0030097	hemopoiesis	3.96e-05	0.00376	6.29	15070	83	231	8	[CRIP2 - cysteine-rich protein 2, TEK - tek tyrosine kinase, endothelial, KDR - kinase insert domain receptor (a type iii receptor tyrosine kinase), CD34 - cd34 molecule, TGFBR2 - transforming growth factor, beta receptor ii (70/80kda), TGFBR3 - transforming growth factor, beta receptor iii, ZBTB16 - zinc finger and btb domain containing 16, KMT2A - lysine (k)-specific methyltransferase 2a]
GO:0003206	cardiac chamber morphogenesis	4.1e-05	0.00387	12.55	15070	26	231	5	[SOS1 - son of sevenless homolog 1 (drosophila), DLL4 - delta-like 4 (drosophila), HEG1 - heart development protein with egf-like domains 1, TGFBR2 - transforming growth factor, beta receptor ii (70/80kda), ENG - endoglin]
GO:0061028	establishment of endothelial barrier	4.1e-05	0.00384	12.55	15070	26	231	5	[SOX18 - sry (sex determining region y)-box 18, RDX - radixin, TJP1 - tight junction protein 1, MLLT4 - myeloid/lymphoid or mixed-lineage leukemia (trithorax homolog, drosophila); translocated to, 4, ROBO4 - roundabout, axon guidance receptor, homolog 4 (drosophila)]
GO:0061036	positive regulation of cartilage development	4.1e-05	0.00382	12.55	15070	26	231	5	[CYR61 - cysteine-rich, angiogenic inducer, 61, BMPR2 - bone morphogenetic protein receptor, type ii (serine/threonine kinase), ACVRL1 - activin a receptor type ii-like 1, SMAD7 - smad family member 7, ZBTB16 - zinc finger and btb domain containing 16]
GO:0002576	platelet degranulation	4.19e-05	0.00388	5.44	15070	108	231	9	[A2M - alpha-2-macroglobulin, PHACTR2 - phosphatase and actin regulator 2, TIMP3 - timp metallopeptidase inhibitor 3, VWF - von willebrand factor, APP - amyloid beta (a4) precursor protein, SPARC - secreted protein, acidic, cysteine-rich (osteonectin), CLU - clusterin, MMRN1 - multimerin 1, SELP - selectin p (granule membrane protein 140kda, antigen cd62)]
GO:0017015	regulation of transforming growth factor beta receptor signaling pathway	4.19e-05	0.00386	5.44	15070	108	231	9	[SPRY1 - sprouty homolog 1, antagonist of fgf signaling (drosophila), ZEB1 - zinc finger e-box binding homeobox 1, SMAD6 - smad family member 6, CAV2 - caveolin 2, CAV1 - caveolin 1, caveolae protein, 22kda, SMAD7 - smad family member 7, TGFBR2 - transforming growth factor, beta receptor ii (70/80kda), TGFBR3 - transforming growth factor, beta receptor iii, ENG - endoglin]
GO:0043535	regulation of blood vessel endothelial cell migration	4.32e-05	0.00395	6.21	15070	84	231	8	[EFNA1 - ephrin-a1, NRP1 - neuropilin 1, KDR - kinase insert domain receptor (a type iii receptor tyrosine kinase), DLL4 - delta-like 4 (drosophila), AKT3 - v-akt murine thymoma viral oncogene homolog 3, MMRN2 - multimerin 2, PIK3C2A - phosphatidylinositol-4-phosphate 3-kinase, catalytic subunit type 2 alpha, ACVRL1 - activin a receptor type ii-like 1]
GO:0032268	regulation of cellular protein metabolic process	4.32e-05	0.00393	1.65	15070	2327	231	59	[EMP2 - epithelial membrane protein 2, A2M - alpha-2-macroglobulin, TIMP3 - timp metallopeptidase inhibitor 3, FLT1 - fms-related tyrosine kinase 1, AKAP12 - a kinase (prka) anchor protein 12, WWTR1 - ww domain containing transcription regulator 1, HES1 - hairy and enhancer of split 1, (drosophila), NRP1 - neuropilin 1, PIK3R3 - phosphoinositide-3-kinase, regulatory subunit 3 (gamma), KDR - kinas…
GO:0031401	positive regulation of protein modification process	4.48e-05	0.00405	2.06	15070	1077	231	34	[TEK - tek tyrosine kinase, endothelial, EFNA1 - ephrin-a1, EMP2 - epithelial membrane protein 2, FLT1 - fms-related tyrosine kinase 1, ACVRL1 - activin a receptor type ii-like 1, AKAP12 - a kinase (prka) anchor protein 12, NEDD9 - neural precursor cell expressed, developmentally down-regulated 9, ITGA1 - integrin, alpha 1, LIMCH1 - lim and calponin homology domains 1, HES1 - hairy and enhancer o…
GO:1903844	regulation of cellular response to transforming growth factor beta stimulus	4.51e-05	0.00405	5.39	15070	109	231	9	[SPRY1 - sprouty homolog 1, antagonist of fgf signaling (drosophila), ZEB1 - zinc finger e-box binding homeobox 1, SMAD6 - smad family member 6, CAV2 - caveolin 2, CAV1 - caveolin 1, caveolae protein, 22kda, SMAD7 - smad family member 7, TGFBR2 - transforming growth factor, beta receptor ii (70/80kda), TGFBR3 - transforming growth factor, beta receptor iii, ENG - endoglin]
GO:0003179	heart valve morphogenesis	4.61e-05	0.00412	9.1	15070	43	231	6	[EFNA1 - ephrin-a1, CYR61 - cysteine-rich, angiogenic inducer, 61, DLL4 - delta-like 4 (drosophila), SMAD6 - smad family member 6, BMPR2 - bone morphogenetic protein receptor, type ii (serine/threonine kinase), TGFBR2 - transforming growth factor, beta receptor ii (70/80kda)]
GO:0010941	regulation of cell death	4.88e-05	0.00433	1.87	15070	1464	231	42	[TEK - tek tyrosine kinase, endothelial, MCF2L - mcf.2 cell line derived transforming sequence-like, EFNA1 - ephrin-a1, TIMP3 - timp metallopeptidase inhibitor 3, LIMS2 - lim and senescent cell antigen-like domains 2, COL18A1 - collagen, type xviii, alpha 1, AKAP12 - a kinase (prka) anchor protein 12, ITGA1 - integrin, alpha 1, NRP1 - neuropilin 1, KDR - kinase insert domain receptor (a type iii …
GO:0009888	tissue development	4.99e-05	0.00441	2.72	15070	479	231	20	[FOXC1 - forkhead box c1, INSR - insulin receptor, SPRY1 - sprouty homolog 1, antagonist of fgf signaling (drosophila), CAV1 - caveolin 1, caveolae protein, 22kda, HSPG2 - heparan sulfate proteoglycan 2, NR2F2 - nuclear receptor subfamily 2, group f, member 2, KDR - kinase insert domain receptor (a type iii receptor tyrosine kinase), NRP1 - neuropilin 1, SOX18 - sry (sex determining region y)-box…
GO:0007420	brain development	5.04e-05	0.00442	3.99	15070	196	231	12	[NFIB - nuclear factor i/b, ID1 - inhibitor of dna binding 1, dominant negative helix-loop-helix protein, S1PR1 - sphingosine-1-phosphate receptor 1, NES - nestin, COL4A1 - collagen, type iv, alpha 1, GPR56 - g protein-coupled receptor 56, SHROOM4 - shroom family member 4, BMPR2 - bone morphogenetic protein receptor, type ii (serine/threonine kinase), SIX3 - six homeobox 3, PTPRG - protein tyrosi…
GO:0001938	positive regulation of endothelial cell proliferation	5.57e-05	0.00486	6	15070	87	231	8	[TEK - tek tyrosine kinase, endothelial, KDR - kinase insert domain receptor (a type iii receptor tyrosine kinase), NRP1 - neuropilin 1, AKT3 - v-akt murine thymoma viral oncogene homolog 3, CAV2 - caveolin 2, ACVRL1 - activin a receptor type ii-like 1, BMPR2 - bone morphogenetic protein receptor, type ii (serine/threonine kinase), EGFL7 - egf-like-domain, multiple 7]
GO:0001952	regulation of cell-matrix adhesion	5.59e-05	0.00485	5.24	15070	112	231	9	[TEK - tek tyrosine kinase, endothelial, KDR - kinase insert domain receptor (a type iii receptor tyrosine kinase), NRP1 - neuropilin 1, EMP2 - epithelial membrane protein 2, FAM107A - family with sequence similarity 107, member a, ACVRL1 - activin a receptor type ii-like 1, UTRN - utrophin, MACF1 - microtubule-actin crosslinking factor 1, LIMCH1 - lim and calponin homology domains 1]
GO:1903670	regulation of sprouting angiogenesis	5.94e-05	0.00512	7.03	15070	65	231	7	[KDR - kinase insert domain receptor (a type iii receptor tyrosine kinase), NRP1 - neuropilin 1, DLL4 - delta-like 4 (drosophila), AKT3 - v-akt murine thymoma viral oncogene homolog 3, MMRN2 - multimerin 2, PIK3C2A - phosphatidylinositol-4-phosphate 3-kinase, catalytic subunit type 2 alpha, TJP1 - tight junction protein 1]
GO:0010596	negative regulation of endothelial cell migration	6.01e-05	0.00515	8.7	15070	45	231	6	[NR2F2 - nuclear receptor subfamily 2, group f, member 2, DLL4 - delta-like 4 (drosophila), MMRN2 - multimerin 2, STC1 - stanniocalcin 1, ACVRL1 - activin a receptor type ii-like 1, PTPRM - protein tyrosine phosphatase, receptor type, m]
GO:0007507	heart development	6.65e-05	0.00567	4.2	15070	171	231	11	[TEK - tek tyrosine kinase, endothelial, ID1 - inhibitor of dna binding 1, dominant negative helix-loop-helix protein, FOXC1 - forkhead box c1, GJA1 - gap junction protein, alpha 1, 43kda, EDN1 - endothelin 1, HEG1 - heart development protein with egf-like domains 1, SPARC - secreted protein, acidic, cysteine-rich (osteonectin), CALCRL - calcitonin receptor-like, ACVRL1 - activin a receptor type …
GO:0003158	endothelium development	6.87e-05	0.00583	32.62	15070	6	231	3	[KDR - kinase insert domain receptor (a type iii receptor tyrosine kinase), GJA1 - gap junction protein, alpha 1, 43kda, CD34 - cd34 molecule]
GO:0007160	cell-matrix adhesion	7.1e-05	0.00599	5.8	15070	90	231	8	[EMP2 - epithelial membrane protein 2, ITGA10 - integrin, alpha 10, VCAM1 - vascular cell adhesion molecule 1, CD34 - cd34 molecule, ITGA6 - integrin, alpha 6, FERMT2 - fermitin family member 2, BCAM - basal cell adhesion molecule (lutheran blood group), ITGA1 - integrin, alpha 1]
GO:0007229	integrin-mediated signaling pathway	7.1e-05	0.00596	5.8	15070	90	231	8	[NRP1 - neuropilin 1, DST - dystonin, ADAMTS1 - adam metallopeptidase with thrombospondin type 1 motif, 1, ITGA10 - integrin, alpha 10, ITGA6 - integrin, alpha 6, FERMT2 - fermitin family member 2, NEDD9 - neural precursor cell expressed, developmentally down-regulated 9, ITGA1 - integrin, alpha 1]
GO:0003281	ventricular septum development	7.13e-05	0.00595	11.25	15070	29	231	5	[HES1 - hairy and enhancer of split 1, (drosophila), CYR61 - cysteine-rich, angiogenic inducer, 61, LUZP1 - leucine zipper protein 1, HEG1 - heart development protein with egf-like domains 1, SMAD6 - smad family member 6]
GO:0060562	epithelial tube morphogenesis	7.69e-05	0.00638	5.74	15070	91	231	8	[HES1 - hairy and enhancer of split 1, (drosophila), DLL4 - delta-like 4 (drosophila), SOX18 - sry (sex determining region y)-box 18, COL4A1 - collagen, type iv, alpha 1, EFNB2 - ephrin-b2, ACVRL1 - activin a receptor type ii-like 1, TGFBR2 - transforming growth factor, beta receptor ii (70/80kda), ENG - endoglin]
GO:0055008	cardiac muscle tissue morphogenesis	7.72e-05	0.00637	8.33	15070	47	231	6	[DLL4 - delta-like 4 (drosophila), FOXC1 - forkhead box c1, HEG1 - heart development protein with egf-like domains 1, SMAD7 - smad family member 7, TGFBR3 - transforming growth factor, beta receptor iii, ENG - endoglin]
GO:0010648	negative regulation of cell communication	7.76e-05	0.00637	1.95	15070	1202	231	36	[EFNA1 - ephrin-a1, TIMP3 - timp metallopeptidase inhibitor 3, MMRN2 - multimerin 2, EGFL7 - egf-like-domain, multiple 7, ITGA1 - integrin, alpha 1, CYP26B1 - cytochrome p450, family 26, subfamily b, polypeptide 1, WWTR1 - ww domain containing transcription regulator 1, NRP1 - neuropilin 1, GRB10 - growth factor receptor-bound protein 10, DLL4 - delta-like 4 (drosophila), HEG1 - heart development…
GO:0022407	regulation of cell-cell adhesion	7.82e-05	0.00639	2.93	15070	379	231	17	[MYO10 - myosin x, TJP1 - tight junction protein 1, CAV1 - caveolin 1, caveolae protein, 22kda, TGFBR2 - transforming growth factor, beta receptor ii (70/80kda), PODXL - podocalyxin-like, HES1 - hairy and enhancer of split 1, (drosophila), LRRC32 - leucine rich repeat containing 32, RDX - radixin, VCAM1 - vascular cell adhesion molecule 1, EFNB2 - ephrin-b2, EFNB1 - ephrin-b1, MLLT4 - myeloid/lym…
GO:0023057	negative regulation of signaling	8.02e-05	0.00652	1.95	15070	1204	231	36	[EFNA1 - ephrin-a1, TIMP3 - timp metallopeptidase inhibitor 3, MMRN2 - multimerin 2, EGFL7 - egf-like-domain, multiple 7, ITGA1 - integrin, alpha 1, CYP26B1 - cytochrome p450, family 26, subfamily b, polypeptide 1, WWTR1 - ww domain containing transcription regulator 1, NRP1 - neuropilin 1, GRB10 - growth factor receptor-bound protein 10, DLL4 - delta-like 4 (drosophila), HEG1 - heart development…
GO:0071310	cellular response to organic substance	8.88e-05	0.00717	1.94	15070	1210	231	36	[TIMP3 - timp metallopeptidase inhibitor 3, ZEB1 - zinc finger e-box binding homeobox 1, FLT1 - fms-related tyrosine kinase 1, ACVRL1 - activin a receptor type ii-like 1, AKAP12 - a kinase (prka) anchor protein 12, CYP26B1 - cytochrome p450, family 26, subfamily b, polypeptide 1, PLSCR4 - phospholipid scramblase 4, NRP1 - neuropilin 1, KDR - kinase insert domain receptor (a type iii receptor tyro…
GO:0051173	positive regulation of nitrogen compound metabolic process	9.12e-05	0.00733	1.55	15070	2825	231	67	[EMP2 - epithelial membrane protein 2, ZEB1 - zinc finger e-box binding homeobox 1, FLT1 - fms-related tyrosine kinase 1, AKAP12 - a kinase (prka) anchor protein 12, PDLIM1 - pdz and lim domain 1, WWTR1 - ww domain containing transcription regulator 1, HES1 - hairy and enhancer of split 1, (drosophila), KDR - kinase insert domain receptor (a type iii receptor tyrosine kinase), NRP1 - neuropilin 1…
GO:0045216	cell-cell junction organization	9.57e-05	0.00765	4.89	15070	120	231	9	[PKP4 - plakophilin 4, CDH5 - cadherin 5, type 2 (vascular endothelium), LIMS2 - lim and senescent cell antigen-like domains 2, GJA1 - gap junction protein, alpha 1, 43kda, HEG1 - heart development protein with egf-like domains 1, TJP1 - tight junction protein 1, ESAM - endothelial cell adhesion molecule, MLLT4 - myeloid/lymphoid or mixed-lineage leukemia (trithorax homolog, drosophila); transloc…
GO:0007043	cell-cell junction assembly	9.68e-05	0.0077	5.55	15070	94	231	8	[PKP4 - plakophilin 4, CDH5 - cadherin 5, type 2 (vascular endothelium), GJA1 - gap junction protein, alpha 1, 43kda, HEG1 - heart development protein with egf-like domains 1, TJP1 - tight junction protein 1, ESAM - endothelial cell adhesion molecule, MLLT4 - myeloid/lymphoid or mixed-lineage leukemia (trithorax homolog, drosophila); translocated to, 4, CLDN5 - claudin 5]
GO:2000826	regulation of heart morphogenesis	9.94e-05	0.00787	10.52	15070	31	231	5	[HES1 - hairy and enhancer of split 1, (drosophila), FOXC1 - forkhead box c1, BMPR2 - bone morphogenetic protein receptor, type ii (serine/threonine kinase), TGFBR2 - transforming growth factor, beta receptor ii (70/80kda), ENG - endoglin]
GO:0001885	endothelial cell development	9.94e-05	0.00783	10.52	15070	31	231	5	[SOX18 - sry (sex determining region y)-box 18, RDX - radixin, TJP1 - tight junction protein 1, MLLT4 - myeloid/lymphoid or mixed-lineage leukemia (trithorax homolog, drosophila); translocated to, 4, ROBO4 - roundabout, axon guidance receptor, homolog 4 (drosophila)]
GO:0060412	ventricular septum morphogenesis	9.94e-05	0.00779	10.52	15070	31	231	5	[HES1 - hairy and enhancer of split 1, (drosophila), BMPR2 - bone morphogenetic protein receptor, type ii (serine/threonine kinase), SMAD7 - smad family member 7, TGFBR2 - transforming growth factor, beta receptor ii (70/80kda), TGFBR3 - transforming growth factor, beta receptor iii]

## Sheet: MacB_Up_Revigo
term_ID	description	frequency	plot_X	plot_Y	plot_size	log10 p-value	uniqueness	dispensability	representative	eliminated
GO:0030334	regulation of cell migration	0.0391	-3.064	4.178	2.832	-21.3054	0.755	0	30334	0
GO:0022610	biological adhesion	0.0854	-0.676	-1.393	3.171	-18.7328	0.991	0	22610	0
GO:0032502	developmental process	0.3398	-0.525	-0.75	3.77	-14.4145	0.993	0	32502	0
GO:0040011	locomotion	0.0945	-0.568	-0.334	3.215	-10.7905	0.991	0	40011	0
GO:0065007	biological regulation	0.6707	-1.34	-0.953	4.065	-9.1024	0.997	0	65007	0
GO:0032501	multicellular organismal process	0.4114	-1.512	-0.539	3.853	-8.4342	0.994	0	32501	0
GO:0009987	cellular process	0.9033	-2.524	-0.682	4.195	-4.9136	0.999	0	9987	0
GO:0071840	cellular component organization or biogenesis	0.3653	-2.51	-1.363	3.802	-4.4976	0.993	0	71840	0
GO:0001525	angiogenesis	0.0239	7.291	-0.638	2.618	-19.7905	0.652	0.015	1525	0
GO:0035633	maintenance of permeability of blood-brain barrier	0.0002	-0.367	0.256	0.699	-5.4622	0.965	0.023	35633	0
GO:0030198	extracellular matrix organization	0.0183	1.607	0.329	2.502	-8.8539	0.936	0.048	30198	0
GO:0030155	regulation of cell adhesion	0.0378	-0.954	2.727	2.817	-11.4789	0.872	0.051	30155	0
GO:0090092	regulation of transmembrane receptor protein serine/threonine kinase signaling pathway	0.0122	-2.904	-7.379	2.328	-7.0237	0.845	0.052	90092	0
GO:0008285	negative regulation of cell proliferation	0.0372	-0.932	-3.293	2.81	-13.1662	0.85	0.061	8285	0
GO:0006928	movement of cell or subcellular component	0.1099	-0.145	-0.145	3.28	-11.3851	0.949	0.064	6928	0
GO:0050789	regulation of biological process	0.6346	-5.043	0.119	4.041	-9.0899	0.915	0.071	50789	0
GO:0001932	regulation of protein phosphorylation	0.0752	-2.536	6.602	3.115	-6.2336	0.84	0.086	1932	0
GO:0010941	regulation of cell death	0.088	-1.664	-0.341	3.184	-4.3116	0.901	0.091	10941	0
GO:0009719	response to endogenous stimulus	0.0918	-2.204	-4.672	3.202	-5.4711	0.961	0.106	9719	0
GO:0007528	neuromuscular junction development	0.0024	0.809	0.236	1.633	-5.2757	0.947	0.132	7528	0
GO:0001974	blood vessel remodeling	0.0024	3.555	3.31	1.633	-5.4622	0.909	0.139	1974	0
GO:1901888	regulation of cell junction assembly	0.0043	0.616	0.694	1.875	-6.857	0.871	0.14	1901888	0
GO:0071363	cellular response to growth factor stimulus	0.0362	-2.58	-6.029	2.798	-6.8327	0.904	0.14	71363	0
GO:0003013	circulatory system process	0.0285	3.919	4.828	2.695	-7.8633	0.911	0.143	3013	0
GO:0048519	negative regulation of biological process	0.2686	-5.225	-0.348	3.668	-8.0391	0.913	0.149	48519	0
GO:0048522	positive regulation of cellular process	0.2773	-3.116	6.309	3.682	-7.9355	0.836	0.151	48522	0
GO:0048771	tissue remodeling	0.0084	3.796	3.274	2.164	-5.4034	0.898	0.159	48771	0
GO:0002576	platelet degranulation	0.0074	-1.51	2.057	2.111	-4.3778	0.936	0.16	2576	0
GO:0034330	cell junction organization	0.0147	1.829	0.189	2.407	-5.6216	0.938	0.161	34330	0
GO:0048518	positive regulation of biological process	0.3097	-5.488	-0.163	3.73	-9.1838	0.91	0.162	48518	0
GO:0043062	extracellular structure organization	0.0184	1.806	0.378	2.504	-8.6576	0.936	0.166	43062	0
GO:0051239	regulation of multicellular organismal process	0.1527	4.4	4.438	3.423	-9.5834	0.84	0.192	51239	0
GO:0007165	signal transduction	0.3362	-4.14	-5.342	3.765	-12.821	0.839	0.245	7165	0
GO:0032879	regulation of localization	0.1441	-3.7	3.359	3.398	-8.7122	0.882	0.252	32879	0
GO:0016043	cellular component organization	0.3568	2.266	0.383	3.791	-4.6861	0.949	0.254	16043	0
GO:0003008	system process	0.1158	4.766	4.388	3.303	-5.5331	0.9	0.259	3008	0
GO:0048583	regulation of response to stimulus	0.2161	-4.238	-4.978	3.574	-7.4377	0.894	0.273	48583	0
GO:0050794	regulation of cellular process	0.6043	-5.359	1.097	4.02	-7.7986	0.895	0.274	50794	0
GO:0030097	hemopoiesis	0.0411	7.127	0.3	2.853	-4.4023	0.781	0.292	30097	0
GO:0051093	negative regulation of developmental process	0.0472	5.441	-3.935	2.913	-7.9547	0.734	0.303	51093	0
GO:0038165	oncostatin-M-mediated signaling pathway	0.0002	-2.425	-6.069	0.699	-4.8508	0.906	0.304	38165	0
GO:0009653	anatomical structure morphogenesis	0.1387	7.431	-2.868	3.381	-17.4498	0.821	0.306	9653	0
GO:0032101	regulation of response to external stimulus	0.0398	-1.962	-4.816	2.839	-4.6234	0.897	0.315	32101	0
GO:0007229	integrin-mediated signaling pathway	0.0055	-2.324	-6.3	1.982	-4.1487	0.894	0.322	7229	0
GO:0061384	heart trabecula morphogenesis	0.002	6.905	-3.452	1.544	-6.4045	0.817	0.341	61384	0
GO:0044087	regulation of cellular component biogenesis	0.0478	1.366	0.724	2.919	-5.2487	0.896	0.344	44087	0
GO:0051246	regulation of protein metabolic process	0.1465	-2.668	6.331	3.405	-4.6126	0.882	0.344	51246	0
GO:0061383	trabecula morphogenesis	0.0028	7.17	-3.529	1.69	-6.1314	0.818	0.354	61383	0
GO:0050793	regulation of developmental process	0.1295	7.161	-3.191	3.351	-8.8633	0.783	0.355	50793	0
GO:0009888	tissue development	0.1091	6.87	-2.487	3.277	-4.3019	0.828	0.377	9888	0
GO:0061036	positive regulation of cartilage development	0.0017	7.005	2.061	1.491	-4.3872	0.724	0.378	61036	0
GO:0048869	cellular developmental process	0.2309	7.07	-2.559	3.602	-14.0696	0.792	0.414	48869	0
GO:0007420	brain development	0.039	6.827	0.139	2.83	-4.2976	0.783	0.423	7420	0
GO:0010033	response to organic substance	0.1652	-2.44	-5.792	3.457	-4.6198	0.934	0.424	10033	0
GO:0007167	enzyme linked receptor protein signaling pathway	0.0571	-2.791	-6.937	2.996	-11.5467	0.86	0.426	7167	0
GO:0002673	regulation of acute inflammatory response	0.0042	-1.433	-3.952	1.869	-4.6819	0.919	0.428	2673	0
GO:0048523	negative regulation of cellular process	0.2495	-3.316	-3.651	3.636	-9.618	0.855	0.433	48523	0
GO:0007166	cell surface receptor signaling pathway	0.1587	-3.448	-6.354	3.439	-10.9101	0.857	0.436	7166	0
GO:0035239	tube morphogenesis	0.0197	7.479	-0.688	2.535	-10.7852	0.749	0.444	35239	0
GO:0030856	regulation of epithelial cell differentiation	0.0072	7.06	-0.396	2.097	-6.2774	0.703	0.445	30856	0
GO:0010646	regulation of cell communication	0.1765	-3.955	-4.689	3.486	-4.9172	0.887	0.449	10646	0
GO:0051241	negative regulation of multicellular organismal process	0.0574	4.61	0.677	2.998	-7.1599	0.762	0.453	51241	0
GO:0023051	regulation of signaling	0.1795	-3.91	-5.396	3.493	-4.7235	0.893	0.454	23051	0
GO:0070848	response to growth factor	0.0376	-2.514	-5.213	2.815	-6.1694	0.935	0.456	70848	0
GO:0003018	vascular process in circulatory system	0.0081	3.039	4.541	2.152	-5.9547	0.921	0.456	3018	0
GO:0048513	animal organ development	0.1872	7.775	0.335	3.511	-10.1518	0.748	0.464	48513	0
GO:0048729	tissue morphogenesis	0.0357	7.247	-2.223	2.792	-7.9626	0.739	0.482	48729	0
GO:0030154	cell differentiation	0.221	7.293	-2.599	3.583	-9.1818	0.776	0.489	30154	0
GO:0048585	negative regulation of response to stimulus	0.08	-1.791	-7.171	3.142	-5.4908	0.846	0.491	48585	0
GO:0003158	endothelium development	0.0069	6.339	-2.476	2.079	-4.163	0.828	0.496	3158	0
GO:0000904	cell morphogenesis involved in differentiation	0.0382	7.291	-1.939	2.822	-6.1325	0.717	0.516	904	0
GO:0010604	positive regulation of macromolecule metabolic process	0.1661	-1.138	6.949	3.459	-4.9788	0.82	0.526	10604	0
GO:0003181	atrioventricular valve morphogenesis	0.0012	6.733	-1.055	1.342	-5.2291	0.733	0.53	3181	0
GO:0009893	positive regulation of metabolic process	0.1772	-1.123	6.62	3.487	-4.5229	0.838	0.537	9893	0
GO:0048856	anatomical structure development	0.3156	7.211	-2.569	3.738	-9.5186	0.812	0.544	48856	0
GO:0030857	negative regulation of epithelial cell differentiation	0.0022	5.651	-2.678	1.591	-4.7212	0.71	0.549	30857	0
GO:0009966	regulation of signal transduction	0.1592	-3.221	-6.403	3.441	-5.1013	0.83	0.55	9966	0
GO:0051174	regulation of phosphorus metabolic process	0.0949	-1.772	5.543	3.216	-5.1624	0.867	0.552	51174	0
GO:0048646	anatomical structure formation involved in morphogenesis	0.0559	7.418	-2.442	2.987	-16.327	0.761	0.553	48646	0
GO:0043534	blood vessel endothelial cell migration	0.0045	1.809	4.496	1.898	-11.0386	0.766	0.554	43534	0
GO:0003382	epithelial cell morphogenesis	0.0017	6.915	-2.089	1.477	-4.475	0.758	0.576	3382	0
GO:0071310	cellular response to organic substance	0.1298	-2.504	-6.19	3.352	-4.0516	0.915	0.582	71310	0
GO:0002009	morphogenesis of an epithelium	0.03	7.931	-2.585	2.716	-5.2381	0.723	0.583	2009	0
GO:0045597	positive regulation of cell differentiation	0.0489	6.818	1.465	2.929	-5.0381	0.689	0.586	45597	0
GO:0060411	cardiac septum morphogenesis	0.0036	8.228	-0.661	1.806	-6.3979	0.69	0.592	60411	0
GO:0032989	cellular component morphogenesis	0.0582	7.037	-1.858	3.004	-6.9172	0.713	0.594	32989	0
GO:0009887	animal organ morphogenesis	0.0567	7.311	-0.385	2.993	-5.1669	0.715	0.595	9887	0
GO:0051240	positive regulation of multicellular organismal process	0.0833	3.365	6.196	3.16	-5.4401	0.734	0.596	51240	0
GO:0050678	regulation of epithelial cell proliferation	0.0171	-2.401	1.559	2.474	-8.9066	0.882	0.599	50678	0
GO:0045446	endothelial cell differentiation	0.0057	6.647	-2.703	1.996	-4.6615	0.787	0.6	45446	0
GO:0031589	cell-substrate adhesion	0.0178	-0.979	2.681	2.491	-8.2441	0.927	0.617	31589	0
GO:0051270	regulation of cellular component movement	0.0461	-2.898	4.041	2.903	-19.9469	0.809	0.622	51270	0
GO:0023057	negative regulation of signaling	0.0708	-1.624	-7.574	3.089	-4.0958	0.847	0.628	23057	0
GO:0010648	negative regulation of cell communication	0.0706	-1.386	-7.191	3.088	-4.1101	0.849	0.636	10648	0
GO:0045785	positive regulation of cell adhesion	0.0226	-0.386	5.983	2.594	-10.3925	0.826	0.638	45785	0
GO:0001667	ameboidal-type cell migration	0.0185	-1.766	2.861	2.508	-5.6253	0.832	0.663	1667	0
GO:2000026	regulation of multicellular organismal development	0.0982	7.229	0.424	3.231	-8.857	0.681	0.667	2000026	0
GO:0040012	regulation of locomotion	0.0448	-1.225	2.639	2.891	-20.9066	0.822	0.673	40012	0
GO:0022603	regulation of anatomical structure morphogenesis	0.0543	8.026	-2.414	2.974	-7.5735	0.687	0.68	22603	0
GO:0001569	branching involved in blood vessel morphogenesis	0.0017	7.314	-1.18	1.491	-7.1612	0.692	0.684	1569	0
GO:0010628	positive regulation of gene expression	0.0983	-0.921	7.138	3.232	-5.2848	0.834	0.692	10628	0
GO:0031399	regulation of protein modification process	0.0968	-2.258	5.745	3.225	-5.0675	0.867	0.696	31399	0
GO:0008284	positive regulation of cell proliferation	0.0486	-0.6	6.036	2.926	-8.5528	0.831	0.698	8284	0

## Sheet: MacC_Down_GO
GO Term	Description	P-value	FDR q-value	Enrichment	N	B	n	b	Genes
GO:0030449	regulation of complement activation	5.87e-11	8.92e-07	51.41	15070	38	54	7	[A2M - alpha-2-macroglobulin, VSIG4 - v-set and immunoglobulin domain containing 4, CD59 - cd59 molecule, complement regulatory protein, C1QA - complement component 1, q subcomponent, a chain, C1QB - complement component 1, q subcomponent, b chain, C1QC - complement component 1, q subcomponent, c chain, CD81 - cd81 molecule]
GO:2000257	regulation of protein activation cascade	7.14e-11	5.42e-07	50.09	15070	39	54	7	[A2M - alpha-2-macroglobulin, VSIG4 - v-set and immunoglobulin domain containing 4, CD59 - cd59 molecule, complement regulatory protein, C1QA - complement component 1, q subcomponent, a chain, C1QB - complement component 1, q subcomponent, b chain, C1QC - complement component 1, q subcomponent, c chain, CD81 - cd81 molecule]
GO:0002920	regulation of humoral immune response	7.89e-10	3.99e-06	36.18	15070	54	54	7	[A2M - alpha-2-macroglobulin, VSIG4 - v-set and immunoglobulin domain containing 4, CD59 - cd59 molecule, complement regulatory protein, C1QA - complement component 1, q subcomponent, a chain, C1QB - complement component 1, q subcomponent, b chain, C1QC - complement component 1, q subcomponent, c chain, CD81 - cd81 molecule]
GO:0070613	regulation of protein processing	1.07e-09	4.07e-06	24.53	15070	91	54	8	[A2M - alpha-2-macroglobulin, VSIG4 - v-set and immunoglobulin domain containing 4, CD59 - cd59 molecule, complement regulatory protein, C1QA - complement component 1, q subcomponent, a chain, GSN - gelsolin, C1QB - complement component 1, q subcomponent, b chain, C1QC - complement component 1, q subcomponent, c chain, CD81 - cd81 molecule]
GO:1903317	regulation of protein maturation	1.28e-09	3.88e-06	24.01	15070	93	54	8	[A2M - alpha-2-macroglobulin, VSIG4 - v-set and immunoglobulin domain containing 4, CD59 - cd59 molecule, complement regulatory protein, C1QA - complement component 1, q subcomponent, a chain, GSN - gelsolin, C1QB - complement component 1, q subcomponent, b chain, C1QC - complement component 1, q subcomponent, c chain, CD81 - cd81 molecule]
GO:0002673	regulation of acute inflammatory response	9.17e-09	2.32e-05	25.7	15070	76	54	7	[A2M - alpha-2-macroglobulin, VSIG4 - v-set and immunoglobulin domain containing 4, CD59 - cd59 molecule, complement regulatory protein, C1QA - complement component 1, q subcomponent, a chain, C1QB - complement component 1, q subcomponent, b chain, C1QC - complement component 1, q subcomponent, c chain, CD81 - cd81 molecule]
GO:0072376	protein activation cascade	3.6e-08	7.81e-05	31.01	15070	54	54	6	[A2M - alpha-2-macroglobulin, VSIG4 - v-set and immunoglobulin domain containing 4, F13A1 - coagulation factor xiii, a1 polypeptide, C1QA - complement component 1, q subcomponent, a chain, C1QB - complement component 1, q subcomponent, b chain, C1QC - complement component 1, q subcomponent, c chain]
GO:0050896	response to stimulus	7.01e-07	0.00133	2.13	15070	4327	54	33	[A2M - alpha-2-macroglobulin, LGMN - legumain, ALOX5AP - arachidonate 5-lipoxygenase-activating protein, TUBA1B - tubulin, alpha 1b, F13A1 - coagulation factor xiii, a1 polypeptide, TUBB - tubulin, beta class i, AKR1B1 - aldo-keto reductase family 1, member b1 (aldose reductase), HMGN1 - high mobility group nucleosome binding domain 1, PDIA4 - protein disulfide isomerase family a, member 4, USP53…
GO:0045916	negative regulation of complement activation	3.6e-06	0.00607	93.02	15070	9	54	3	[A2M - alpha-2-macroglobulin, VSIG4 - v-set and immunoglobulin domain containing 4, CD59 - cd59 molecule, complement regulatory protein]
GO:2000258	negative regulation of protein activation cascade	3.6e-06	0.00547	93.02	15070	9	54	3	[A2M - alpha-2-macroglobulin, VSIG4 - v-set and immunoglobulin domain containing 4, CD59 - cd59 molecule, complement regulatory protein]
GO:0098883	synapse pruning	7.03e-06	0.00971	76.11	15070	11	54	3	[C1QA - complement component 1, q subcomponent, a chain, C1QB - complement component 1, q subcomponent, b chain, C1QC - complement component 1, q subcomponent, c chain]
GO:0032101	regulation of response to external stimulus	8.7e-06	0.011	4.55	15070	736	54	12	[PLAU - plasminogen activator, urokinase, A2M - alpha-2-macroglobulin, VEGFB - vascular endothelial growth factor b, VSIG4 - v-set and immunoglobulin domain containing 4, CD74 - cd74 molecule, major histocompatibility complex, class ii invariant chain, LGMN - legumain, CD59 - cd59 molecule, complement regulatory protein, C1QA - complement component 1, q subcomponent, a chain, C1QB - complement co…
GO:0006956	complement activation	8.91e-06	0.0104	30.17	15070	37	54	4	[VSIG4 - v-set and immunoglobulin domain containing 4, C1QA - complement component 1, q subcomponent, a chain, C1QB - complement component 1, q subcomponent, b chain, C1QC - complement component 1, q subcomponent, c chain]
GO:0002921	negative regulation of humoral immune response	1.21e-05	0.0132	64.4	15070	13	54	3	[A2M - alpha-2-macroglobulin, VSIG4 - v-set and immunoglobulin domain containing 4, CD59 - cd59 molecule, complement regulatory protein]
GO:0030162	regulation of proteolysis	1.6e-05	0.0162	4.71	15070	652	54	11	[A2M - alpha-2-macroglobulin, VSIG4 - v-set and immunoglobulin domain containing 4, LGMN - legumain, DAB2 - dab, mitogen-responsive phosphoprotein, homolog 2 (drosophila), CD59 - cd59 molecule, complement regulatory protein, C1QA - complement component 1, q subcomponent, a chain, PEBP1 - phosphatidylethanolamine binding protein 1, GSN - gelsolin, C1QB - complement component 1, q subcomponent, b c…
GO:0050727	regulation of inflammatory response	3.4e-05	0.0323	6.32	15070	353	54	8	[A2M - alpha-2-macroglobulin, VSIG4 - v-set and immunoglobulin domain containing 4, CD59 - cd59 molecule, complement regulatory protein, C1QA - complement component 1, q subcomponent, a chain, C1QB - complement component 1, q subcomponent, b chain, C1QC - complement component 1, q subcomponent, c chain, PLD3 - phospholipase d family, member 3, CD81 - cd81 molecule]
GO:0002697	regulation of immune effector process	3.54e-05	0.0316	6.29	15070	355	54	8	[A2M - alpha-2-macroglobulin, VSIG4 - v-set and immunoglobulin domain containing 4, CD74 - cd74 molecule, major histocompatibility complex, class ii invariant chain, CD59 - cd59 molecule, complement regulatory protein, C1QA - complement component 1, q subcomponent, a chain, C1QB - complement component 1, q subcomponent, b chain, C1QC - complement component 1, q subcomponent, c chain, CD81 - cd81 …

## Sheet: MacC_Down_Revigo
term_ID	description	frequency	plot_X	plot_Y	plot_size	log10 p-value	uniqueness	dispensability	representative	eliminated
GO:0030449	regulation of complement activation	0.0019	3.49	-2.475	1.531	-10.2314	0.123	0	30449	0
GO:0045916	negative regulation of complement activation	0.00058	null	null	1.041	-5.4437	0.161	0.903	30449	1
GO:1903317	regulation of protein maturation	0.00508	null	null	1.949	-8.8928	0.51	0.714	30449	1
GO:0002921	negative regulation of humoral immune response	0.00075	null	null	1.146	-4.9172	0.42	0.864	30449	1
GO:0006956	complement activation	0.00952	null	null	2.22	-5.0501	0.274	0.823	30449	1
GO:0070613	regulation of protein processing	0.00502	null	null	1.944	-8.9706	0.469	0.91	30449	1
GO:2000258	negative regulation of protein activation cascade	0.00063	null	null	1.079	-5.4437	0.37	0.909	30449	1
GO:2000257	regulation of protein activation cascade	0.00202	null	null	1.556	-10.1463	0.389	0.717	30449	1
GO:0002673	regulation of acute inflammatory response	0.00421	null	null	1.869	-8.0376	0.482	0.821	30449	1
GO:0050896	response to stimulus	0.49302	-0.985	5.712	3.932	-6.1543	0.938	0	50896	0
GO:0098883	synapse disassembly	6e-05	-5.238	1.252	0.301	-5.153	0.879	0	98883	0
GO:0072376	protein activation cascade	0.01091	-3.635	-5.225	2.279	-7.4437	0.701	0.144	72376	0
GO:0032101	regulation of response to external stimulus	0.03976	6.272	-3.586	2.839	-5.0605	0.545	0.392	32101	0
GO:0030162	regulation of proteolysis	0.04178	-1.117	-6.221	2.86	-4.7959	0.567	0.432	30162	0
GO:0002697	regulation of immune effector process	0.01922	4.644	2.547	2.524	-4.451	0.595	0.487	2697	0
GO:0050727	regulation of inflammatory response	0.01685	5.442	-4.137	2.467	-4.4685	0.497	0.609	50727	0
GO:0002920	regulation of humoral immune response	0.00294	5.279	-0.234	1.716	-9.1029	0.441	0.662	2920	0

## Sheet: MacC_Up_GO
GO Term	Description	P-value	FDR q-value	Enrichment	N	B	n	b	Genes
GO:0002376	immune system process	1.31e-24	1.99e-20	4.1	15070	1853	121	61	[LILRB2 - leukocyte immunoglobulin-like receptor, subfamily b (with tm and itim domains), member 2, CPPED1 - calcineurin-like phosphoesterase domain containing 1, CLEC12A - c-type lectin domain family 12, member a, PLAC8 - placenta-specific 8, BIRC3 - baculoviral iap repeat containing 3, PTX3 - pentraxin 3, long, IFI30 - interferon, gamma-inducible protein 30, FLNA - filamin a, alpha, LFNG - lfng…
GO:0002252	immune effector process	5.89e-23	4.48e-19	6.27	15070	834	121	42	[LILRA2 - leukocyte immunoglobulin-like receptor, subfamily a (with tm domain), member 2, LILRB2 - leukocyte immunoglobulin-like receptor, subfamily b (with tm and itim domains), member 2, LILRA3 - leukocyte immunoglobulin-like receptor, subfamily a (without tm domain), member 3, ICAM1 - intercellular adhesion molecule 1, CPPED1 - calcineurin-like phosphoesterase domain containing 1, CLEC12A - c-…
GO:0002366	leukocyte activation involved in immune response	3.86e-21	1.96e-17	7.66	15070	553	121	34	[LILRA2 - leukocyte immunoglobulin-like receptor, subfamily a (with tm domain), member 2, LILRA3 - leukocyte immunoglobulin-like receptor, subfamily a (without tm domain), member 3, LILRB2 - leukocyte immunoglobulin-like receptor, subfamily b (with tm and itim domains), member 2, ICAM1 - intercellular adhesion molecule 1, CLEC12A - c-type lectin domain family 12, member a, CPPED1 - calcineurin-li…
GO:0002263	cell activation involved in immune response	4.86e-21	1.84e-17	7.6	15070	557	121	34	[LILRA2 - leukocyte immunoglobulin-like receptor, subfamily a (with tm domain), member 2, LILRA3 - leukocyte immunoglobulin-like receptor, subfamily a (without tm domain), member 3, LILRB2 - leukocyte immunoglobulin-like receptor, subfamily b (with tm and itim domains), member 2, ICAM1 - intercellular adhesion molecule 1, CLEC12A - c-type lectin domain family 12, member a, CPPED1 - calcineurin-li…
GO:0002283	neutrophil activation involved in immune response	1.49e-20	4.53e-17	8.49	15070	455	121	31	[LILRA2 - leukocyte immunoglobulin-like receptor, subfamily a (with tm domain), member 2, LILRA3 - leukocyte immunoglobulin-like receptor, subfamily a (without tm domain), member 3, LILRB2 - leukocyte immunoglobulin-like receptor, subfamily b (with tm and itim domains), member 2, CPPED1 - calcineurin-like phosphoesterase domain containing 1, CLEC12A - c-type lectin domain family 12, member a, PLA…
GO:0042119	neutrophil activation	2.65e-20	6.7e-17	8.32	15070	464	121	31	[LILRA2 - leukocyte immunoglobulin-like receptor, subfamily a (with tm domain), member 2, LILRA3 - leukocyte immunoglobulin-like receptor, subfamily a (without tm domain), member 3, LILRB2 - leukocyte immunoglobulin-like receptor, subfamily b (with tm and itim domains), member 2, CPPED1 - calcineurin-like phosphoesterase domain containing 1, CLEC12A - c-type lectin domain family 12, member a, PLA…
GO:0036230	granulocyte activation	3.4e-20	7.38e-17	8.25	15070	468	121	31	[LILRA2 - leukocyte immunoglobulin-like receptor, subfamily a (with tm domain), member 2, LILRA3 - leukocyte immunoglobulin-like receptor, subfamily a (without tm domain), member 3, LILRB2 - leukocyte immunoglobulin-like receptor, subfamily b (with tm and itim domains), member 2, CPPED1 - calcineurin-like phosphoesterase domain containing 1, CLEC12A - c-type lectin domain family 12, member a, PLA…
GO:0002275	myeloid cell activation involved in immune response	7.57e-20	1.44e-16	8.03	15070	481	121	31	[LILRA2 - leukocyte immunoglobulin-like receptor, subfamily a (with tm domain), member 2, LILRA3 - leukocyte immunoglobulin-like receptor, subfamily a (without tm domain), member 3, LILRB2 - leukocyte immunoglobulin-like receptor, subfamily b (with tm and itim domains), member 2, CPPED1 - calcineurin-like phosphoesterase domain containing 1, CLEC12A - c-type lectin domain family 12, member a, PLA…
GO:0001775	cell activation	1.22e-19	2.05e-16	5.47	15070	911	121	40	[LILRA2 - leukocyte immunoglobulin-like receptor, subfamily a (with tm domain), member 2, ICAM1 - intercellular adhesion molecule 1, LILRB2 - leukocyte immunoglobulin-like receptor, subfamily b (with tm and itim domains), member 2, LILRA3 - leukocyte immunoglobulin-like receptor, subfamily a (without tm domain), member 3, TIMP1 - timp metallopeptidase inhibitor 1, CPPED1 - calcineurin-like phosph…
GO:0043312	neutrophil degranulation	1.36e-19	2.06e-16	8.28	15070	451	121	30	[LILRA3 - leukocyte immunoglobulin-like receptor, subfamily a (without tm domain), member 3, LILRB2 - leukocyte immunoglobulin-like receptor, subfamily b (with tm and itim domains), member 2, CPPED1 - calcineurin-like phosphoesterase domain containing 1, CLEC12A - c-type lectin domain family 12, member a, PLAC8 - placenta-specific 8, LTA4H - leukotriene a4 hydrolase, PTX3 - pentraxin 3, long, LPC…
GO:0032940	secretion by cell	1.65e-19	2.27e-16	5.61	15070	866	121	39	[LILRB2 - leukocyte immunoglobulin-like receptor, subfamily b (with tm and itim domains), member 2, LILRA3 - leukocyte immunoglobulin-like receptor, subfamily a (without tm domain), member 3, TIMP1 - timp metallopeptidase inhibitor 1, CPPED1 - calcineurin-like phosphoesterase domain containing 1, CLEC12A - c-type lectin domain family 12, member a, PLAC8 - placenta-specific 8, LTA4H - leukotriene …
GO:0002274	myeloid leukocyte activation	1.89e-19	2.4e-16	7.41	15070	538	121	32	[LILRA2 - leukocyte immunoglobulin-like receptor, subfamily a (with tm domain), member 2, LILRA3 - leukocyte immunoglobulin-like receptor, subfamily a (without tm domain), member 3, LILRB2 - leukocyte immunoglobulin-like receptor, subfamily b (with tm and itim domains), member 2, CPPED1 - calcineurin-like phosphoesterase domain containing 1, CLEC12A - c-type lectin domain family 12, member a, PLA…
GO:0006887	exocytosis	3.41e-19	3.98e-16	6.37	15070	684	121	35	[LILRA3 - leukocyte immunoglobulin-like receptor, subfamily a (without tm domain), member 3, LILRB2 - leukocyte immunoglobulin-like receptor, subfamily b (with tm and itim domains), member 2, TIMP1 - timp metallopeptidase inhibitor 1, CPPED1 - calcineurin-like phosphoesterase domain containing 1, CLEC12A - c-type lectin domain family 12, member a, PLAC8 - placenta-specific 8, LTA4H - leukotriene …
GO:0043299	leukocyte degranulation	3.63e-19	3.94e-16	8	15070	467	121	30	[LILRA3 - leukocyte immunoglobulin-like receptor, subfamily a (without tm domain), member 3, LILRB2 - leukocyte immunoglobulin-like receptor, subfamily b (with tm and itim domains), member 2, CPPED1 - calcineurin-like phosphoesterase domain containing 1, CLEC12A - c-type lectin domain family 12, member a, PLAC8 - placenta-specific 8, LTA4H - leukotriene a4 hydrolase, PTX3 - pentraxin 3, long, LPC…
GO:0046903	secretion	5.63e-19	5.71e-16	5.24	15070	951	121	40	[LILRB2 - leukocyte immunoglobulin-like receptor, subfamily b (with tm and itim domains), member 2, LILRA3 - leukocyte immunoglobulin-like receptor, subfamily a (without tm domain), member 3, TIMP1 - timp metallopeptidase inhibitor 1, CPPED1 - calcineurin-like phosphoesterase domain containing 1, CLEC12A - c-type lectin domain family 12, member a, PLAC8 - placenta-specific 8, LTA4H - leukotriene …
GO:0045321	leukocyte activation	9.21e-19	8.74e-16	5.72	15070	805	121	37	[LILRA2 - leukocyte immunoglobulin-like receptor, subfamily a (with tm domain), member 2, ICAM1 - intercellular adhesion molecule 1, LILRB2 - leukocyte immunoglobulin-like receptor, subfamily b (with tm and itim domains), member 2, LILRA3 - leukocyte immunoglobulin-like receptor, subfamily a (without tm domain), member 3, CPPED1 - calcineurin-like phosphoesterase domain containing 1, CLEC12A - c-…
GO:0045055	regulated exocytosis	9.64e-19	8.61e-16	6.7	15070	613	121	33	[LILRA3 - leukocyte immunoglobulin-like receptor, subfamily a (without tm domain), member 3, LILRB2 - leukocyte immunoglobulin-like receptor, subfamily b (with tm and itim domains), member 2, TIMP1 - timp metallopeptidase inhibitor 1, CPPED1 - calcineurin-like phosphoesterase domain containing 1, CLEC12A - c-type lectin domain family 12, member a, PLAC8 - placenta-specific 8, LTA4H - leukotriene …
GO:0006952	defense response	7.94e-17	6.7e-14	5	15070	922	121	37	[LILRA2 - leukocyte immunoglobulin-like receptor, subfamily a (with tm domain), member 2, ICAM1 - intercellular adhesion molecule 1, LILRB2 - leukocyte immunoglobulin-like receptor, subfamily b (with tm and itim domains), member 2, LILRA3 - leukocyte immunoglobulin-like receptor, subfamily a (without tm domain), member 3, PLAC8 - placenta-specific 8, PTX3 - pentraxin 3, long, ADAM17 - adam metall…
GO:0006955	immune response	2.98e-12	2.38e-09	4.59	15070	787	121	29	[LILRA2 - leukocyte immunoglobulin-like receptor, subfamily a (with tm domain), member 2, ICAM1 - intercellular adhesion molecule 1, LILRB2 - leukocyte immunoglobulin-like receptor, subfamily b (with tm and itim domains), member 2, LILRA3 - leukocyte immunoglobulin-like receptor, subfamily a (without tm domain), member 3, CRIP1 - cysteine-rich protein 1 (intestinal), RNF19B - ring finger protein …
GO:0016192	vesicle-mediated transport	4.08e-12	3.1e-09	3.28	15070	1518	121	40	[LILRB2 - leukocyte immunoglobulin-like receptor, subfamily b (with tm and itim domains), member 2, LILRA3 - leukocyte immunoglobulin-like receptor, subfamily a (without tm domain), member 3, TIMP1 - timp metallopeptidase inhibitor 1, CPPED1 - calcineurin-like phosphoesterase domain containing 1, CLEC12A - c-type lectin domain family 12, member a, PLAC8 - placenta-specific 8, LTA4H - leukotriene …
GO:0050896	response to stimulus	6.33e-11	4.58e-08	1.99	15070	4327	121	69	[LILRB2 - leukocyte immunoglobulin-like receptor, subfamily b (with tm and itim domains), member 2, TIMP1 - timp metallopeptidase inhibitor 1, ATP2B1 - atpase, ca++ transporting, plasma membrane 1, PLAC8 - placenta-specific 8, PTX3 - pentraxin 3, long, ABCA1 - atp-binding cassette, sub-family a (abc1), member 1, LDLR - low density lipoprotein receptor, FLNA - filamin a, alpha, ZAK - sterile alpha…
GO:0006950	response to stress	8.82e-11	6.09e-08	2.42	15070	2679	121	52	[LILRB2 - leukocyte immunoglobulin-like receptor, subfamily b (with tm and itim domains), member 2, ATP2B1 - atpase, ca++ transporting, plasma membrane 1, PLAC8 - placenta-specific 8, PTX3 - pentraxin 3, long, ABCA1 - atp-binding cassette, sub-family a (abc1), member 1, LDLR - low density lipoprotein receptor, FLNA - filamin a, alpha, ZAK - sterile alpha motif and leucine zipper containing kinase…
GO:0050776	regulation of immune response	2.01e-10	1.33e-07	3.99	15070	874	121	28	[LILRA2 - leukocyte immunoglobulin-like receptor, subfamily a (with tm domain), member 2, ICAM1 - intercellular adhesion molecule 1, LILRB2 - leukocyte immunoglobulin-like receptor, subfamily b (with tm and itim domains), member 2, FFAR2 - free fatty acid receptor 2, BIRC3 - baculoviral iap repeat containing 3, EREG - epiregulin, UBE2D1 - ubiquitin-conjugating enzyme e2d 1, LYN - v-yes-1 yamaguch…
GO:0043207	response to external biotic stimulus	2.12e-10	1.34e-07	4.47	15070	696	121	25	[LILRB2 - leukocyte immunoglobulin-like receptor, subfamily b (with tm and itim domains), member 2, ICAM1 - intercellular adhesion molecule 1, PLAC8 - placenta-specific 8, PTX3 - pentraxin 3, long, ADAM17 - adam metallopeptidase domain 17, ABCA1 - atp-binding cassette, sub-family a (abc1), member 1, PTGER2 - prostaglandin e receptor 2 (subtype ep2), 53kda, FLNA - filamin a, alpha, MX2 - myxovirus…
GO:0009607	response to biotic stimulus	4.56e-10	2.77e-07	4.31	15070	722	121	25	[LILRB2 - leukocyte immunoglobulin-like receptor, subfamily b (with tm and itim domains), member 2, ICAM1 - intercellular adhesion molecule 1, PLAC8 - placenta-specific 8, PTX3 - pentraxin 3, long, ADAM17 - adam metallopeptidase domain 17, ABCA1 - atp-binding cassette, sub-family a (abc1), member 1, PTGER2 - prostaglandin e receptor 2 (subtype ep2), 53kda, FLNA - filamin a, alpha, MX2 - myxovirus…
GO:0098542	defense response to other organism	5.37e-09	3.14e-06	6.25	15070	319	121	16	[S100A12 - s100 calcium binding protein a12, PLAC8 - placenta-specific 8, CD36 - cd36 molecule (thrombospondin receptor), RIPK2 - receptor-interacting serine-threonine kinase 2, ADAM17 - adam metallopeptidase domain 17, GBP1 - guanylate binding protein 1, interferon-inducible, FLNA - filamin a, alpha, APOBEC3A - apolipoprotein b mrna editing enzyme, catalytic polypeptide-like 3a, MX2 - myxovirus …
GO:0002684	positive regulation of immune system process	9.48e-09	5.33e-06	3.59	15070	903	121	26	[LILRA2 - leukocyte immunoglobulin-like receptor, subfamily a (with tm domain), member 2, ICAM1 - intercellular adhesion molecule 1, LILRB2 - leukocyte immunoglobulin-like receptor, subfamily b (with tm and itim domains), member 2, FFAR2 - free fatty acid receptor 2, BIRC3 - baculoviral iap repeat containing 3, EREG - epiregulin, UBE2D1 - ubiquitin-conjugating enzyme e2d 1, ADAM17 - adam metallop…
GO:0009605	response to external stimulus	1.11e-08	6.01e-06	3.06	15070	1260	121	31	[ICAM1 - intercellular adhesion molecule 1, LILRB2 - leukocyte immunoglobulin-like receptor, subfamily b (with tm and itim domains), member 2, ATP2B1 - atpase, ca++ transporting, plasma membrane 1, PLAC8 - placenta-specific 8, PTX3 - pentraxin 3, long, ADAM17 - adam metallopeptidase domain 17, ABCA1 - atp-binding cassette, sub-family a (abc1), member 1, PTGER2 - prostaglandin e receptor 2 (subtyp…
GO:0006954	inflammatory response	1.4e-08	7.33e-06	5.43	15070	390	121	17	[S100A12 - s100 calcium binding protein a12, ICAM1 - intercellular adhesion molecule 1, EMR2 - egf-like module containing, mucin-like, hormone receptor-like 2, PTX3 - pentraxin 3, long, RIPK2 - receptor-interacting serine-threonine kinase 2, IL1RN - interleukin 1 receptor antagonist, TREM1 - triggering receptor expressed on myeloid cells 1, PTGER2 - prostaglandin e receptor 2 (subtype ep2), 53kda…
GO:0002682	regulation of immune system process	2.71e-08	1.37e-05	2.88	15070	1385	121	32	[LILRA2 - leukocyte immunoglobulin-like receptor, subfamily a (with tm domain), member 2, ICAM1 - intercellular adhesion molecule 1, LILRB2 - leukocyte immunoglobulin-like receptor, subfamily b (with tm and itim domains), member 2, FFAR2 - free fatty acid receptor 2, BIRC3 - baculoviral iap repeat containing 3, EREG - epiregulin, UBE2D1 - ubiquitin-conjugating enzyme e2d 1, ADAM17 - adam metallop…
GO:0007166	cell surface receptor signaling pathway	6.24e-08	3.06e-05	2.46	15070	1924	121	38	[LILRA2 - leukocyte immunoglobulin-like receptor, subfamily a (with tm domain), member 2, ICAM1 - intercellular adhesion molecule 1, LILRB2 - leukocyte immunoglobulin-like receptor, subfamily b (with tm and itim domains), member 2, FFAR2 - free fatty acid receptor 2, TIMP1 - timp metallopeptidase inhibitor 1, BIRC3 - baculoviral iap repeat containing 3, EREG - epiregulin, UBE2D1 - ubiquitin-conju…
GO:0048583	regulation of response to stimulus	8.37e-08	3.97e-05	1.92	15070	3641	121	56	[LILRB2 - leukocyte immunoglobulin-like receptor, subfamily b (with tm and itim domains), member 2, TIMP1 - timp metallopeptidase inhibitor 1, ATP2B1 - atpase, ca++ transporting, plasma membrane 1, BIRC3 - baculoviral iap repeat containing 3, ABCA1 - atp-binding cassette, sub-family a (abc1), member 1, LDLR - low density lipoprotein receptor, FLNA - filamin a, alpha, ZAK - sterile alpha motif and…
GO:0051707	response to other organism	8.91e-08	4.1e-05	4.5	15070	498	121	18	[S100A12 - s100 calcium binding protein a12, PLAC8 - placenta-specific 8, PTX3 - pentraxin 3, long, CD36 - cd36 molecule (thrombospondin receptor), RIPK2 - receptor-interacting serine-threonine kinase 2, ADAM17 - adam metallopeptidase domain 17, GBP1 - guanylate binding protein 1, interferon-inducible, LRG1 - leucine-rich alpha-2-glycoprotein 1, FLNA - filamin a, alpha, NLRP3 - nlr family, pyrin …
GO:0002764	immune response-regulating signaling pathway	1.06e-07	4.76e-05	5.04	15070	395	121	16	[LILRA2 - leukocyte immunoglobulin-like receptor, subfamily a (with tm domain), member 2, LILRB2 - leukocyte immunoglobulin-like receptor, subfamily b (with tm and itim domains), member 2, FFAR2 - free fatty acid receptor 2, BIRC3 - baculoviral iap repeat containing 3, CD36 - cd36 molecule (thrombospondin receptor), UBE2D1 - ubiquitin-conjugating enzyme e2d 1, RIPK2 - receptor-interacting serine-…
GO:0050900	leukocyte migration	1.9e-07	8.26e-05	6.16	15070	263	121	13	[S100A12 - s100 calcium binding protein a12, ICAM1 - intercellular adhesion molecule 1, FFAR2 - free fatty acid receptor 2, EMR2 - egf-like module containing, mucin-like, hormone receptor-like 2, CD48 - cd48 molecule, TREM1 - triggering receptor expressed on myeloid cells 1, MYO1G - myosin ig, OLR1 - oxidized low density lipoprotein (lectin-like) receptor 1, LYN - v-yes-1 yamaguchi sarcoma viral …
GO:0031347	regulation of defense response	2.38e-07	0.0001	3.65	15070	717	121	21	[LILRA2 - leukocyte immunoglobulin-like receptor, subfamily a (with tm domain), member 2, S100A12 - s100 calcium binding protein a12, FFAR2 - free fatty acid receptor 2, BIRC3 - baculoviral iap repeat containing 3, CD36 - cd36 molecule (thrombospondin receptor), EREG - epiregulin, UBE2D1 - ubiquitin-conjugating enzyme e2d 1, FCN1 - ficolin (collagen/fibrinogen domain containing) 1, RIPK2 - recept…
GO:0002253	activation of immune response	2.53e-07	0.000104	4.73	15070	421	121	16	[LILRA2 - leukocyte immunoglobulin-like receptor, subfamily a (with tm domain), member 2, FFAR2 - free fatty acid receptor 2, BIRC3 - baculoviral iap repeat containing 3, CD36 - cd36 molecule (thrombospondin receptor), UBE2D1 - ubiquitin-conjugating enzyme e2d 1, RIPK2 - receptor-interacting serine-threonine kinase 2, FCN1 - ficolin (collagen/fibrinogen domain containing) 1, MYO1G - myosin ig, LY…
GO:0032101	regulation of response to external stimulus	3.67e-07	0.000147	3.55	15070	736	121	21	[LILRA2 - leukocyte immunoglobulin-like receptor, subfamily a (with tm domain), member 2, S100A12 - s100 calcium binding protein a12, FFAR2 - free fatty acid receptor 2, BIRC3 - baculoviral iap repeat containing 3, CD36 - cd36 molecule (thrombospondin receptor), RIPK2 - receptor-interacting serine-threonine kinase 2, FAM65B - family with sequence similarity 65, member b, ADAM17 - adam metallopept…
GO:0042742	defense response to bacterium	4.44e-07	0.000173	8.09	15070	154	121	10	[S100A12 - s100 calcium binding protein a12, NLRP3 - nlr family, pyrin domain containing 3, PLAC8 - placenta-specific 8, CD36 - cd36 molecule (thrombospondin receptor), CFP - complement factor properdin, RIPK2 - receptor-interacting serine-threonine kinase 2, FGR - feline gardner-rasheed sarcoma viral oncogene homolog, ADAM17 - adam metallopeptidase domain 17, CCL20 - chemokine (c-c motif) ligand…
GO:0050778	positive regulation of immune response	4.74e-07	0.00018	3.82	15070	619	121	19	[LILRA2 - leukocyte immunoglobulin-like receptor, subfamily a (with tm domain), member 2, FFAR2 - free fatty acid receptor 2, BIRC3 - baculoviral iap repeat containing 3, EREG - epiregulin, CD36 - cd36 molecule (thrombospondin receptor), UBE2D1 - ubiquitin-conjugating enzyme e2d 1, FCN1 - ficolin (collagen/fibrinogen domain containing) 1, RIPK2 - receptor-interacting serine-threonine kinase 2, MY…
GO:0048584	positive regulation of response to stimulus	4.85e-07	0.00018	2.31	15070	1993	121	37	[LILRA2 - leukocyte immunoglobulin-like receptor, subfamily a (with tm domain), member 2, ICAM1 - intercellular adhesion molecule 1, FFAR2 - free fatty acid receptor 2, BIRC3 - baculoviral iap repeat containing 3, EREG - epiregulin, UBE2D1 - ubiquitin-conjugating enzyme e2d 1, G0S2 - g0/g1switch 2, ADAM17 - adam metallopeptidase domain 17, LDLR - low density lipoprotein receptor, LYN - v-yes-1 ya…
GO:0002774	Fc receptor mediated inhibitory signaling pathway	5.05e-07	0.000183	124.55	15070	3	121	3	[LILRB2 - leukocyte immunoglobulin-like receptor, subfamily b (with tm and itim domains), member 2, LYN - v-yes-1 yamaguchi sarcoma viral related oncogene homolog, LILRB1 - leukocyte immunoglobulin-like receptor, subfamily b (with tm and itim domains), member 1]
GO:0001817	regulation of cytokine production	8.62e-07	0.000304	3.67	15070	644	121	19	[LILRA2 - leukocyte immunoglobulin-like receptor, subfamily a (with tm domain), member 2, LILRB2 - leukocyte immunoglobulin-like receptor, subfamily b (with tm and itim domains), member 2, FFAR2 - free fatty acid receptor 2, ATP2B1 - atpase, ca++ transporting, plasma membrane 1, UBE2J1 - ubiquitin-conjugating enzyme e2, j1, BIRC3 - baculoviral iap repeat containing 3, CD36 - cd36 molecule (thromb…
GO:0002768	immune response-regulating cell surface receptor signaling pathway	9.19e-07	0.000317	5.36	15070	302	121	13	[LILRA2 - leukocyte immunoglobulin-like receptor, subfamily a (with tm domain), member 2, LILRB2 - leukocyte immunoglobulin-like receptor, subfamily b (with tm and itim domains), member 2, FFAR2 - free fatty acid receptor 2, RIPK2 - receptor-interacting serine-threonine kinase 2, FCN1 - ficolin (collagen/fibrinogen domain containing) 1, MYO1G - myosin ig, LYN - v-yes-1 yamaguchi sarcoma viral rel…
GO:0050663	cytokine secretion	1.13e-06	0.000382	17.38	15070	43	121	6	[S100A12 - s100 calcium binding protein a12, LYN - v-yes-1 yamaguchi sarcoma viral related oncogene homolog, NLRP3 - nlr family, pyrin domain containing 3, CD36 - cd36 molecule (thrombospondin receptor), LILRB1 - leukocyte immunoglobulin-like receptor, subfamily b (with tm and itim domains), member 1, ABCA1 - atp-binding cassette, sub-family a (abc1), member 1]
GO:0050707	regulation of cytokine secretion	1.29e-06	0.000427	7.2	15070	173	121	10	[LILRA2 - leukocyte immunoglobulin-like receptor, subfamily a (with tm domain), member 2, FFAR2 - free fatty acid receptor 2, LYN - v-yes-1 yamaguchi sarcoma viral related oncogene homolog, NLRP3 - nlr family, pyrin domain containing 3, RIPK2 - receptor-interacting serine-threonine kinase 2, FCN1 - ficolin (collagen/fibrinogen domain containing) 1, FGR - feline gardner-rasheed sarcoma viral oncog…
GO:0002757	immune response-activating signal transduction	1.35e-06	0.000437	4.78	15070	365	121	14	[LILRA2 - leukocyte immunoglobulin-like receptor, subfamily a (with tm domain), member 2, FFAR2 - free fatty acid receptor 2, BIRC3 - baculoviral iap repeat containing 3, CD36 - cd36 molecule (thrombospondin receptor), UBE2D1 - ubiquitin-conjugating enzyme e2d 1, RIPK2 - receptor-interacting serine-threonine kinase 2, FCN1 - ficolin (collagen/fibrinogen domain containing) 1, MYO1G - myosin ig, LY…
GO:0002237	response to molecule of bacterial origin	1.71e-06	0.00054	5.56	15070	269	121	12	[ICAM1 - intercellular adhesion molecule 1, LILRB2 - leukocyte immunoglobulin-like receptor, subfamily b (with tm and itim domains), member 2, NLRP3 - nlr family, pyrin domain containing 3, CD36 - cd36 molecule (thrombospondin receptor), PDE4D - phosphodiesterase 4d, camp-specific, RIPK2 - receptor-interacting serine-threonine kinase 2, GCH1 - gtp cyclohydrolase 1, ADAM17 - adam metallopeptidase …
GO:0051240	positive regulation of multicellular organismal process	1.92e-06	0.000594	2.49	15070	1503	121	30	[LILRA2 - leukocyte immunoglobulin-like receptor, subfamily a (with tm domain), member 2, ICAM1 - intercellular adhesion molecule 1, LILRB2 - leukocyte immunoglobulin-like receptor, subfamily b (with tm and itim domains), member 2, FFAR2 - free fatty acid receptor 2, ATP2B1 - atpase, ca++ transporting, plasma membrane 1, PLAC8 - placenta-specific 8, EREG - epiregulin, G0S2 - g0/g1switch 2, NUMB -…
GO:0002767	immune response-inhibiting cell surface receptor signaling pathway	2.01e-06	0.00061	93.41	15070	4	121	3	[LILRB2 - leukocyte immunoglobulin-like receptor, subfamily b (with tm and itim domains), member 2, LYN - v-yes-1 yamaguchi sarcoma viral related oncogene homolog, LILRB1 - leukocyte immunoglobulin-like receptor, subfamily b (with tm and itim domains), member 1]
GO:0007155	cell adhesion	2.47e-06	0.000735	3.28	15070	759	121	20	[CSTA - cystatin a (stefin a), LILRB2 - leukocyte immunoglobulin-like receptor, subfamily b (with tm and itim domains), member 2, ICAM1 - intercellular adhesion molecule 1, EMR2 - egf-like module containing, mucin-like, hormone receptor-like 2, SERPINB8 - serpin peptidase inhibitor, clade b (ovalbumin), member 8, CD36 - cd36 molecule (thrombospondin receptor), FAM65B - family with sequence simila…
GO:0010033	response to organic substance	2.61e-06	0.000761	2.27	15070	1867	121	34	[CRIP1 - cysteine-rich protein 1 (intestinal), LILRB2 - leukocyte immunoglobulin-like receptor, subfamily b (with tm and itim domains), member 2, ICAM1 - intercellular adhesion molecule 1, TIMP1 - timp metallopeptidase inhibitor 1, FFAR2 - free fatty acid receptor 2, ATP2B1 - atpase, ca++ transporting, plasma membrane 1, EREG - epiregulin, ADAM17 - adam metallopeptidase domain 17, ABCA1 - atp-bin…
GO:0022610	biological adhesion	2.73e-06	0.000782	3.26	15070	764	121	20	[CSTA - cystatin a (stefin a), LILRB2 - leukocyte immunoglobulin-like receptor, subfamily b (with tm and itim domains), member 2, ICAM1 - intercellular adhesion molecule 1, EMR2 - egf-like module containing, mucin-like, hormone receptor-like 2, SERPINB8 - serpin peptidase inhibitor, clade b (ovalbumin), member 8, CD36 - cd36 molecule (thrombospondin receptor), FAM65B - family with sequence simila…
GO:0002250	adaptive immune response	2.74e-06	0.000772	6.62	15070	188	121	10	[LILRA3 - leukocyte immunoglobulin-like receptor, subfamily a (without tm domain), member 3, LILRB2 - leukocyte immunoglobulin-like receptor, subfamily b (with tm and itim domains), member 2, RNF19B - ring finger protein 19b, LYN - v-yes-1 yamaguchi sarcoma viral related oncogene homolog, CD55 - cd55 molecule, decay accelerating factor for complement (cromer blood group), RIPK2 - receptor-interac…
GO:0065007	biological regulation	3.47e-06	0.000957	1.28	15070	9897	121	102	[LILRB2 - leukocyte immunoglobulin-like receptor, subfamily b (with tm and itim domains), member 2, WTAP - wilms tumor 1 associated protein, PLAC8 - placenta-specific 8, BIRC3 - baculoviral iap repeat containing 3, ABCA1 - atp-binding cassette, sub-family a (abc1), member 1, EIF1B - eukaryotic translation initiation factor 1b, LDLR - low density lipoprotein receptor, FLNA - filamin a, alpha, ZAK …
GO:0002699	positive regulation of immune effector process	3.47e-06	0.000942	6.45	15070	193	121	10	[STXBP2 - syntaxin binding protein 2, FFAR2 - free fatty acid receptor 2, EMR2 - egf-like module containing, mucin-like, hormone receptor-like 2, LYN - v-yes-1 yamaguchi sarcoma viral related oncogene homolog, NLRP3 - nlr family, pyrin domain containing 3, CD36 - cd36 molecule (thrombospondin receptor), RIPK2 - receptor-interacting serine-threonine kinase 2, PTPRC - protein tyrosine phosphatase, …
GO:0009617	response to bacterium	3.49e-06	0.000931	5.73	15070	239	121	11	[S100A12 - s100 calcium binding protein a12, LRG1 - leucine-rich alpha-2-glycoprotein 1, NLRP3 - nlr family, pyrin domain containing 3, PLAC8 - placenta-specific 8, CD36 - cd36 molecule (thrombospondin receptor), CFP - complement factor properdin, RIPK2 - receptor-interacting serine-threonine kinase 2, FGR - feline gardner-rasheed sarcoma viral oncogene homolog, ADAM17 - adam metallopeptidase dom…
GO:0001819	positive regulation of cytokine production	3.72e-06	0.000973	4.38	15070	398	121	14	[LILRA2 - leukocyte immunoglobulin-like receptor, subfamily a (with tm domain), member 2, LILRB2 - leukocyte immunoglobulin-like receptor, subfamily b (with tm and itim domains), member 2, FFAR2 - free fatty acid receptor 2, EREG - epiregulin, CD36 - cd36 molecule (thrombospondin receptor), RIPK2 - receptor-interacting serine-threonine kinase 2, FCN1 - ficolin (collagen/fibrinogen domain containi…
GO:0019221	cytokine-mediated signaling pathway	3.95e-06	0.00102	3.64	15070	582	121	17	[ICAM1 - intercellular adhesion molecule 1, TIMP1 - timp metallopeptidase inhibitor 1, BIRC3 - baculoviral iap repeat containing 3, EREG - epiregulin, CD36 - cd36 molecule (thrombospondin receptor), RIPK2 - receptor-interacting serine-threonine kinase 2, IL1RN - interleukin 1 receptor antagonist, ADAM17 - adam metallopeptidase domain 17, GBP1 - guanylate binding protein 1, interferon-inducible, I…
GO:0007165	signal transduction	4.33e-06	0.0011	1.77	15070	3654	121	52	[LILRB2 - leukocyte immunoglobulin-like receptor, subfamily b (with tm and itim domains), member 2, TIMP1 - timp metallopeptidase inhibitor 1, BIRC3 - baculoviral iap repeat containing 3, ABCA1 - atp-binding cassette, sub-family a (abc1), member 1, IFI30 - interferon, gamma-inducible protein 30, FLNA - filamin a, alpha, ZAK - sterile alpha motif and leucine zipper containing kinase azk, CDA - cyt…
GO:0045087	innate immune response	4.95e-06	0.00123	4.27	15070	408	121	14	[LILRA2 - leukocyte immunoglobulin-like receptor, subfamily a (with tm domain), member 2, S100A12 - s100 calcium binding protein a12, PTX3 - pentraxin 3, long, RIPK2 - receptor-interacting serine-threonine kinase 2, FCN1 - ficolin (collagen/fibrinogen domain containing) 1, TREM1 - triggering receptor expressed on myeloid cells 1, LILRA5 - leukocyte immunoglobulin-like receptor, subfamily a (with …
GO:0050789	regulation of biological process	5.04e-06	0.00123	1.31	15070	9352	121	98	[LILRB2 - leukocyte immunoglobulin-like receptor, subfamily b (with tm and itim domains), member 2, WTAP - wilms tumor 1 associated protein, PLAC8 - placenta-specific 8, BIRC3 - baculoviral iap repeat containing 3, ABCA1 - atp-binding cassette, sub-family a (abc1), member 1, EIF1B - eukaryotic translation initiation factor 1b, LDLR - low density lipoprotein receptor, FLNA - filamin a, alpha, ZAK …
GO:0050727	regulation of inflammatory response	5.15e-06	0.00124	4.59	15070	353	121	13	[S100A12 - s100 calcium binding protein a12, FFAR2 - free fatty acid receptor 2, BIRC3 - baculoviral iap repeat containing 3, NEAT1 - nuclear paraspeckle assembly transcript 1 (non-protein coding), LILRA5 - leukocyte immunoglobulin-like receptor, subfamily a (with tm domain), member 5, LDLR - low density lipoprotein receptor, LYN - v-yes-1 yamaguchi sarcoma viral related oncogene homolog, NLRP3 -…
GO:0002697	regulation of immune effector process	5.48e-06	0.0013	4.56	15070	355	121	13	[STXBP2 - syntaxin binding protein 2, FFAR2 - free fatty acid receptor 2, EMR2 - egf-like module containing, mucin-like, hormone receptor-like 2, BIRC3 - baculoviral iap repeat containing 3, CD36 - cd36 molecule (thrombospondin receptor), RIPK2 - receptor-interacting serine-threonine kinase 2, LYN - v-yes-1 yamaguchi sarcoma viral related oncogene homolog, NLRP3 - nlr family, pyrin domain contain…
GO:0031349	positive regulation of defense response	5.53e-06	0.00129	4.23	15070	412	121	14	[LILRA2 - leukocyte immunoglobulin-like receptor, subfamily a (with tm domain), member 2, S100A12 - s100 calcium binding protein a12, FFAR2 - free fatty acid receptor 2, BIRC3 - baculoviral iap repeat containing 3, EREG - epiregulin, CD36 - cd36 molecule (thrombospondin receptor), UBE2D1 - ubiquitin-conjugating enzyme e2d 1, RIPK2 - receptor-interacting serine-threonine kinase 2, FCN1 - ficolin (…
GO:0042221	response to chemical	6.11e-06	0.00141	2.05	15070	2305	121	38	[ICAM1 - intercellular adhesion molecule 1, LILRB2 - leukocyte immunoglobulin-like receptor, subfamily b (with tm and itim domains), member 2, CRIP1 - cysteine-rich protein 1 (intestinal), FFAR2 - free fatty acid receptor 2, TIMP1 - timp metallopeptidase inhibitor 1, ATP2B1 - atpase, ca++ transporting, plasma membrane 1, PLK3 - polo-like kinase 3, EREG - epiregulin, ADAM17 - adam metallopeptidase…
GO:0032496	response to lipopolysaccharide	6.26e-06	0.00142	5.39	15070	254	121	11	[ICAM1 - intercellular adhesion molecule 1, LILRB2 - leukocyte immunoglobulin-like receptor, subfamily b (with tm and itim domains), member 2, NLRP3 - nlr family, pyrin domain containing 3, CD36 - cd36 molecule (thrombospondin receptor), PDE4D - phosphodiesterase 4d, camp-specific, GCH1 - gtp cyclohydrolase 1, ADAM17 - adam metallopeptidase domain 17, LILRB1 - leukocyte immunoglobulin-like recept…
GO:0002765	immune response-inhibiting signal transduction	9.92e-06	0.00222	62.27	15070	6	121	3	[LILRB2 - leukocyte immunoglobulin-like receptor, subfamily b (with tm and itim domains), member 2, LYN - v-yes-1 yamaguchi sarcoma viral related oncogene homolog, LILRB1 - leukocyte immunoglobulin-like receptor, subfamily b (with tm and itim domains), member 1]
GO:0051239	regulation of multicellular organismal process	1.1e-05	0.00241	1.9	15070	2747	121	42	[LILRA2 - leukocyte immunoglobulin-like receptor, subfamily a (with tm domain), member 2, ICAM1 - intercellular adhesion molecule 1, LILRB2 - leukocyte immunoglobulin-like receptor, subfamily b (with tm and itim domains), member 2, FFAR2 - free fatty acid receptor 2, TIMP1 - timp metallopeptidase inhibitor 1, ATP2B1 - atpase, ca++ transporting, plasma membrane 1, PLAC8 - placenta-specific 8, BIRC…
GO:0002429	immune response-activating cell surface receptor signaling pathway	1.24e-05	0.00268	5.02	15070	273	121	11	[LILRA2 - leukocyte immunoglobulin-like receptor, subfamily a (with tm domain), member 2, FFAR2 - free fatty acid receptor 2, LYN - v-yes-1 yamaguchi sarcoma viral related oncogene homolog, PDE4D - phosphodiesterase 4d, camp-specific, FCN1 - ficolin (collagen/fibrinogen domain containing) 1, RIPK2 - receptor-interacting serine-threonine kinase 2, PTPRC - protein tyrosine phosphatase, receptor typ…
GO:0051049	regulation of transport	1.36e-05	0.0029	2.3	15070	1570	121	29	[LILRA2 - leukocyte immunoglobulin-like receptor, subfamily a (with tm domain), member 2, LILRB2 - leukocyte immunoglobulin-like receptor, subfamily b (with tm and itim domains), member 2, ICAM1 - intercellular adhesion molecule 1, FFAR2 - free fatty acid receptor 2, ATP2B1 - atpase, ca++ transporting, plasma membrane 1, PLK3 - polo-like kinase 3, PTX3 - pentraxin 3, long, NUMB - numb homolog (dr…
GO:0050865	regulation of cell activation	1.42e-05	0.00299	3.66	15070	510	121	15	[STXBP2 - syntaxin binding protein 2, LILRA2 - leukocyte immunoglobulin-like receptor, subfamily a (with tm domain), member 2, LILRB2 - leukocyte immunoglobulin-like receptor, subfamily b (with tm and itim domains), member 2, EMR2 - egf-like module containing, mucin-like, hormone receptor-like 2, RIPK2 - receptor-interacting serine-threonine kinase 2, FAM65B - family with sequence similarity 65, …
GO:0080134	regulation of response to stress	1.51e-05	0.00313	2.39	15070	1409	121	27	[LILRA2 - leukocyte immunoglobulin-like receptor, subfamily a (with tm domain), member 2, FFAR2 - free fatty acid receptor 2, BIRC3 - baculoviral iap repeat containing 3, EREG - epiregulin, UBE2D1 - ubiquitin-conjugating enzyme e2d 1, LDLR - low density lipoprotein receptor, LYN - v-yes-1 yamaguchi sarcoma viral related oncogene homolog, NLRP3 - nlr family, pyrin domain containing 3, ZAK - steril…
GO:0051246	regulation of protein metabolic process	1.58e-05	0.00324	1.95	15070	2495	121	39	[CSTA - cystatin a (stefin a), ICAM1 - intercellular adhesion molecule 1, LILRB2 - leukocyte immunoglobulin-like receptor, subfamily b (with tm and itim domains), member 2, TIMP1 - timp metallopeptidase inhibitor 1, RNF19B - ring finger protein 19b, BIRC3 - baculoviral iap repeat containing 3, PLK3 - polo-like kinase 3, PTX3 - pentraxin 3, long, EREG - epiregulin, UBE2D1 - ubiquitin-conjugating e…
GO:0032879	regulation of localization	1.63e-05	0.00331	1.97	15070	2403	121	38	[LILRA2 - leukocyte immunoglobulin-like receptor, subfamily a (with tm domain), member 2, ICAM1 - intercellular adhesion molecule 1, LILRB2 - leukocyte immunoglobulin-like receptor, subfamily b (with tm and itim domains), member 2, FFAR2 - free fatty acid receptor 2, TIMP1 - timp metallopeptidase inhibitor 1, ATP2B1 - atpase, ca++ transporting, plasma membrane 1, PLK3 - polo-like kinase 3, PTX3 -…
GO:0051234	establishment of localization	1.77e-05	0.00354	1.71	15070	3721	121	51	[LILRB2 - leukocyte immunoglobulin-like receptor, subfamily b (with tm and itim domains), member 2, TIMP1 - timp metallopeptidase inhibitor 1, CLEC12A - c-type lectin domain family 12, member a, ATP2B1 - atpase, ca++ transporting, plasma membrane 1, CPPED1 - calcineurin-like phosphoesterase domain containing 1, PLAC8 - placenta-specific 8, PTX3 - pentraxin 3, long, ABCA1 - atp-binding cassette, s…
GO:0048519	negative regulation of biological process	2.26e-05	0.00446	1.59	15070	4625	121	59	[CSTA - cystatin a (stefin a), LILRB2 - leukocyte immunoglobulin-like receptor, subfamily b (with tm and itim domains), member 2, TIMP1 - timp metallopeptidase inhibitor 1, ATP2B1 - atpase, ca++ transporting, plasma membrane 1, PLAC8 - placenta-specific 8, BIRC3 - baculoviral iap repeat containing 3, PTX3 - pentraxin 3, long, NUMB - numb homolog (drosophila), ABCA1 - atp-binding cassette, sub-fam…
GO:0071219	cellular response to molecule of bacterial origin	2.65e-05	0.00517	6.69	15070	149	121	8	[ICAM1 - intercellular adhesion molecule 1, LILRB2 - leukocyte immunoglobulin-like receptor, subfamily b (with tm and itim domains), member 2, NLRP3 - nlr family, pyrin domain containing 3, CD36 - cd36 molecule (thrombospondin receptor), RIPK2 - receptor-interacting serine-threonine kinase 2, PDE4D - phosphodiesterase 4d, camp-specific, LILRB1 - leukocyte immunoglobulin-like receptor, subfamily b…
GO:0071396	cellular response to lipid	2.68e-05	0.00516	4.23	15070	353	121	12	[ICAM1 - intercellular adhesion molecule 1, LILRB2 - leukocyte immunoglobulin-like receptor, subfamily b (with tm and itim domains), member 2, FFAR2 - free fatty acid receptor 2, LDLR - low density lipoprotein receptor, LYN - v-yes-1 yamaguchi sarcoma viral related oncogene homolog, ATP2B1 - atpase, ca++ transporting, plasma membrane 1, NLRP3 - nlr family, pyrin domain containing 3, CD36 - cd36 m…
GO:0002221	pattern recognition receptor signaling pathway	3.08e-05	0.00584	7.85	15070	111	121	7	[FFAR2 - free fatty acid receptor 2, LYN - v-yes-1 yamaguchi sarcoma viral related oncogene homolog, BIRC3 - baculoviral iap repeat containing 3, CD36 - cd36 molecule (thrombospondin receptor), UBE2D1 - ubiquitin-conjugating enzyme e2d 1, RIPK2 - receptor-interacting serine-threonine kinase 2, FCN1 - ficolin (collagen/fibrinogen domain containing) 1]
GO:0050794	regulation of cellular process	3.11e-05	0.00583	1.3	15070	8782	121	92	[CSTA - cystatin a (stefin a), LILRB2 - leukocyte immunoglobulin-like receptor, subfamily b (with tm and itim domains), member 2, TIMP1 - timp metallopeptidase inhibitor 1, WTAP - wilms tumor 1 associated protein, ATP2B1 - atpase, ca++ transporting, plasma membrane 1, PLAC8 - placenta-specific 8, BIRC3 - baculoviral iap repeat containing 3, PTX3 - pentraxin 3, long, NUMB - numb homolog (drosophil…
GO:0006810	transport	3.6e-05	0.00667	1.69	15070	3601	121	49	[LILRB2 - leukocyte immunoglobulin-like receptor, subfamily b (with tm and itim domains), member 2, TIMP1 - timp metallopeptidase inhibitor 1, CLEC12A - c-type lectin domain family 12, member a, ATP2B1 - atpase, ca++ transporting, plasma membrane 1, CPPED1 - calcineurin-like phosphoesterase domain containing 1, PLAC8 - placenta-specific 8, PTX3 - pentraxin 3, long, ABCA1 - atp-binding cassette, s…
GO:0032755	positive regulation of interleukin-6 production	4.38e-05	0.00801	9.34	15070	80	121	6	[LILRA2 - leukocyte immunoglobulin-like receptor, subfamily a (with tm domain), member 2, LILRB2 - leukocyte immunoglobulin-like receptor, subfamily b (with tm and itim domains), member 2, EREG - epiregulin, CD36 - cd36 molecule (thrombospondin receptor), RIPK2 - receptor-interacting serine-threonine kinase 2, LILRA5 - leukocyte immunoglobulin-like receptor, subfamily a (with tm domain), member 5]
GO:0002695	negative regulation of leukocyte activation	4.42e-05	0.00799	6.23	15070	160	121	8	[LILRB2 - leukocyte immunoglobulin-like receptor, subfamily b (with tm and itim domains), member 2, LDLR - low density lipoprotein receptor, LYN - v-yes-1 yamaguchi sarcoma viral related oncogene homolog, FAM65B - family with sequence similarity 65, member b, PTPRC - protein tyrosine phosphatase, receptor type, c, FGR - feline gardner-rasheed sarcoma viral oncogene homolog, LILRB1 - leukocyte imm…
GO:0050731	positive regulation of peptidyl-tyrosine phosphorylation	4.42e-05	0.00789	6.23	15070	160	121	8	[ICAM1 - intercellular adhesion molecule 1, LYN - v-yes-1 yamaguchi sarcoma viral related oncogene homolog, EREG - epiregulin, CD36 - cd36 molecule (thrombospondin receptor), RIPK2 - receptor-interacting serine-threonine kinase 2, PTPRC - protein tyrosine phosphatase, receptor type, c, ADAM17 - adam metallopeptidase domain 17, LILRA5 - leukocyte immunoglobulin-like receptor, subfamily a (with tm …
GO:0050715	positive regulation of cytokine secretion	4.56e-05	0.00806	7.39	15070	118	121	7	[LILRA2 - leukocyte immunoglobulin-like receptor, subfamily a (with tm domain), member 2, FFAR2 - free fatty acid receptor 2, NLRP3 - nlr family, pyrin domain containing 3, RIPK2 - receptor-interacting serine-threonine kinase 2, FCN1 - ficolin (collagen/fibrinogen domain containing) 1, FGR - feline gardner-rasheed sarcoma viral oncogene homolog, LILRA5 - leukocyte immunoglobulin-like receptor, su…
GO:0019932	second-messenger-mediated signaling	5.98e-05	0.0104	4.65	15070	268	121	10	[CCRL2 - chemokine (c-c motif) receptor-like 2, EMR2 - egf-like module containing, mucin-like, hormone receptor-like 2, CD36 - cd36 molecule (thrombospondin receptor), PDE4D - phosphodiesterase 4d, camp-specific, PTPRC - protein tyrosine phosphatase, receptor type, c, CCL20 - chemokine (c-c motif) ligand 20, FPR2 - formyl peptide receptor 2, ABCA1 - atp-binding cassette, sub-family a (abc1), memb…
GO:1901700	response to oxygen-containing compound	6.18e-05	0.0107	2.41	15070	1187	121	23	[LILRB2 - leukocyte immunoglobulin-like receptor, subfamily b (with tm and itim domains), member 2, ICAM1 - intercellular adhesion molecule 1, TIMP1 - timp metallopeptidase inhibitor 1, FFAR2 - free fatty acid receptor 2, AQP9 - aquaporin 9, ATP2B1 - atpase, ca++ transporting, plasma membrane 1, PLK3 - polo-like kinase 3, EREG - epiregulin, CD36 - cd36 molecule (thrombospondin receptor), RIPK2 - …
GO:0002752	cell surface pattern recognition receptor signaling pathway	6.39e-05	0.0109	124.55	15070	2	121	2	[FFAR2 - free fatty acid receptor 2, FCN1 - ficolin (collagen/fibrinogen domain containing) 1]
GO:0071402	cellular response to lipoprotein particle stimulus	6.97e-05	0.0118	17.79	15070	28	121	4	[LDLR - low density lipoprotein receptor, CD36 - cd36 molecule (thrombospondin receptor), ADAM17 - adam metallopeptidase domain 17, ABCA1 - atp-binding cassette, sub-family a (abc1), member 1]
GO:0043304	regulation of mast cell degranulation	6.97e-05	0.0116	17.79	15070	28	121	4	[STXBP2 - syntaxin binding protein 2, EMR2 - egf-like module containing, mucin-like, hormone receptor-like 2, LYN - v-yes-1 yamaguchi sarcoma viral related oncogene homolog, FGR - feline gardner-rasheed sarcoma viral oncogene homolog]
GO:0033006	regulation of mast cell activation involved in immune response	6.97e-05	0.0115	17.79	15070	28	121	4	[STXBP2 - syntaxin binding protein 2, EMR2 - egf-like module containing, mucin-like, hormone receptor-like 2, LYN - v-yes-1 yamaguchi sarcoma viral related oncogene homolog, FGR - feline gardner-rasheed sarcoma viral oncogene homolog]
GO:0033993	response to lipid	7.14e-05	0.0117	3.03	15070	657	121	16	[LILRB2 - leukocyte immunoglobulin-like receptor, subfamily b (with tm and itim domains), member 2, ICAM1 - intercellular adhesion molecule 1, FFAR2 - free fatty acid receptor 2, ATP2B1 - atpase, ca++ transporting, plasma membrane 1, CD36 - cd36 molecule (thrombospondin receptor), IL1RN - interleukin 1 receptor antagonist, ADAM17 - adam metallopeptidase domain 17, ABCA1 - atp-binding cassette, su…
GO:0016477	cell migration	7.62e-05	0.0123	2.89	15070	733	121	17	[S100A12 - s100 calcium binding protein a12, ICAM1 - intercellular adhesion molecule 1, FFAR2 - free fatty acid receptor 2, EMR2 - egf-like module containing, mucin-like, hormone receptor-like 2, CD48 - cd48 molecule, ZEB2 - zinc finger e-box binding homeobox 2, ADAM17 - adam metallopeptidase domain 17, TREM1 - triggering receptor expressed on myeloid cells 1, MYO1G - myosin ig, CCRL2 - chemokine…
GO:0071216	cellular response to biotic stimulus	7.67e-05	0.0123	5.76	15070	173	121	8	[ICAM1 - intercellular adhesion molecule 1, LILRB2 - leukocyte immunoglobulin-like receptor, subfamily b (with tm and itim domains), member 2, NLRP3 - nlr family, pyrin domain containing 3, CD36 - cd36 molecule (thrombospondin receptor), RIPK2 - receptor-interacting serine-threonine kinase 2, PDE4D - phosphodiesterase 4d, camp-specific, LILRB1 - leukocyte immunoglobulin-like receptor, subfamily b…
GO:0048518	positive regulation of biological process	7.78e-05	0.0123	1.49	15070	5265	121	63	[LILRB2 - leukocyte immunoglobulin-like receptor, subfamily b (with tm and itim domains), member 2, TIMP1 - timp metallopeptidase inhibitor 1, ATP2B1 - atpase, ca++ transporting, plasma membrane 1, PLAC8 - placenta-specific 8, BIRC3 - baculoviral iap repeat containing 3, PTX3 - pentraxin 3, long, NUMB - numb homolog (drosophila), ABCA1 - atp-binding cassette, sub-family a (abc1), member 1, LDLR -…
GO:0050701	interleukin-1 secretion	7.95e-05	0.0124	33.97	15070	11	121	3	[NLRP3 - nlr family, pyrin domain containing 3, CD36 - cd36 molecule (thrombospondin receptor), ABCA1 - atp-binding cassette, sub-family a (abc1), member 1]
GO:0050793	regulation of developmental process	7.98e-05	0.0124	1.91	15070	2286	121	35	[LILRB2 - leukocyte immunoglobulin-like receptor, subfamily b (with tm and itim domains), member 2, ICAM1 - intercellular adhesion molecule 1, TIMP1 - timp metallopeptidase inhibitor 1, ATP2B1 - atpase, ca++ transporting, plasma membrane 1, PLAC8 - placenta-specific 8, EREG - epiregulin, NUMB - numb homolog (drosophila), ABCA1 - atp-binding cassette, sub-family a (abc1), member 1, LDLR - low dens…
GO:0045088	regulation of innate immune response	8.54e-05	0.0131	3.76	15070	398	121	12	[LILRA2 - leukocyte immunoglobulin-like receptor, subfamily a (with tm domain), member 2, FFAR2 - free fatty acid receptor 2, LYN - v-yes-1 yamaguchi sarcoma viral related oncogene homolog, BIRC3 - baculoviral iap repeat containing 3, CD36 - cd36 molecule (thrombospondin receptor), EREG - epiregulin, UBE2D1 - ubiquitin-conjugating enzyme e2d 1, FCN1 - ficolin (collagen/fibrinogen domain containin…
GO:0040011	locomotion	8.93e-05	0.0136	2.65	15070	894	121	19	[S100A12 - s100 calcium binding protein a12, ICAM1 - intercellular adhesion molecule 1, FFAR2 - free fatty acid receptor 2, EMR2 - egf-like module containing, mucin-like, hormone receptor-like 2, CD48 - cd48 molecule, FAM65B - family with sequence similarity 65, member b, ZEB2 - zinc finger e-box binding homeobox 2, ADAM17 - adam metallopeptidase domain 17, TREM1 - triggering receptor expressed o…
GO:0050718	positive regulation of interleukin-1 beta secretion	9.22e-05	0.0139	16.61	15070	30	121	4	[LILRA2 - leukocyte immunoglobulin-like receptor, subfamily a (with tm domain), member 2, NLRP3 - nlr family, pyrin domain containing 3, RIPK2 - receptor-interacting serine-threonine kinase 2, LILRA5 - leukocyte immunoglobulin-like receptor, subfamily a (with tm domain), member 5]
GO:0050866	negative regulation of cell activation	9.36e-05	0.0139	5.6	15070	178	121	8	[LILRB2 - leukocyte immunoglobulin-like receptor, subfamily b (with tm and itim domains), member 2, LDLR - low density lipoprotein receptor, LYN - v-yes-1 yamaguchi sarcoma viral related oncogene homolog, FAM65B - family with sequence similarity 65, member b, PTPRC - protein tyrosine phosphatase, receptor type, c, FGR - feline gardner-rasheed sarcoma viral oncogene homolog, LILRB1 - leukocyte imm…
GO:0032103	positive regulation of response to external stimulus	9.69e-05	0.0143	4.39	15070	284	121	10	[S100A12 - s100 calcium binding protein a12, FFAR2 - free fatty acid receptor 2, LDLR - low density lipoprotein receptor, RIPK2 - receptor-interacting serine-threonine kinase 2, FAM65B - family with sequence similarity 65, member b, ADAM17 - adam metallopeptidase domain 17, F3 - coagulation factor iii (thromboplastin, tissue factor), FPR2 - formyl peptide receptor 2, NEAT1 - nuclear paraspeckle a…

## Sheet: MacC_Up_Revigo
term_ID	description	frequency	plot_X	plot_Y	plot_size	log10 p-value	uniqueness	dispensability	representative	eliminated
GO:0002263	cell activation involved in immune response	0.03907	1.35	-6.395	2.831	-20.3134	0.554	0	2263	0
GO:0045321	leukocyte activation	0.07011	null	null	3.085	-18.0357	0.622	0.792	2263	1
GO:0002274	myeloid leukocyte activation	0.03531	null	null	2.787	-18.7235	0.646	0.71	2263	1
GO:0002376	immune system process	0.16463	-0.753	1.683	3.455	-23.8827	0.984	0	2376	0
GO:0007155	cell adhesion	0.08511	6.095	-1.388	3.169	-5.6073	0.982	0	7155	0
GO:0022610	biological adhesion	0.0854	3.971	-0.255	3.171	-5.5638	0.982	0	22610	0
GO:0040011	locomotion	0.09452	1.909	-0.778	3.215	-4.0491	0.982	0	40011	0
GO:0050896	response to stimulus	0.49302	2.377	3.56	3.932	-10.1986	0.99	0	50896	0
GO:0065007	biological regulation	0.67069	0.122	-0.176	4.065	-5.4597	0.994	0	65007	0
[truncated: 94 more rows]

[truncated: 6 more sheets: MacD_Up_GO, MacD_Up_Revigo, MacE_Down_GO, MacE_Down_Revigo, MacE_Up_GO, MacE_Up_Revigo]
